# Supplementary material for: Anxiety and depression symptoms among a sample of Khartoum civilians during the 2023 Sudan armed conflict: A cross-sectional study
Source: PLoS One. 2024 Jul 25;19(7):e0307648. doi: 10.1371/journal.pone.0307648 (PMC11271933; doi:10.1371/journal.pone.0307648)
Supplement: S1 Data — (XLSX) [file pone.0307648.s001.xlsx]

## Sheet: S1 Data
Timestamp	Do you agree to participate in this study?	Age	Gender	Occupation	Residence	Marital status	Monthly income	Have you been diagnosed with any mental illness before?	Are you a substance abuser?	Over the last 2 weeks, how often have you been bothered by the following problems? [Feeling nervous, anxious or on edge]	Over the last 2 weeks, how often have you been bothered by the following problems? [Not being able to stop or control worrying ]	Over the last 2 weeks, how often have you been bothered by the following problems? [Worrying too much about different things ]	Over the last 2 weeks, how often have you been bothered by the following problems? [Trouble relaxing ]	Over the last 2 weeks, how often have you been bothered by the following problems? [Being so restless that it is hard to sit still ]	Over the last 2 weeks, how often have you been bothered by the following problems? [Becoming easily annoyed or irritable]	Over the last 2 weeks, how often have you been bothered by the following problems? [Feeling afraid as if something awful might happen]	Over the last 2 weeks, how often have you been bothered by any of the following problems? [ Little interest or pleasure in doing things ]	Over the last 2 weeks, how often have you been bothered by any of the following problems? [ Feeling down, depressed, or hopeless ]	Over the last 2 weeks, how often have you been bothered by any of the following problems? [ Trouble falling or staying asleep, or sleeping too much ]	Over the last 2 weeks, how often have you been bothered by any of the following problems? [ Feeling tired or having little energy ]	Over the last 2 weeks, how often have you been bothered by any of the following problems? [ Poor appetite or overeating ]	Over the last 2 weeks, how often have you been bothered by any of the following problems? [ Feeling bad about yourself — or that you are a failure or have let yourself or your family down ]	Over the last 2 weeks, how often have you been bothered by any of the following problems? [ Trouble concentrating on things, such as reading the newspaper or watching television ]	Over the last 2 weeks, how often have you been bothered by any of the following problems? [ Moving or speaking so slowly that other people could have noticed? Or the opposite — being so fidgety or restless that you have been moving around a lot more than usual ]	Over the last 2 weeks, how often have you been bothered by any of the following problems? [ Thoughts that you would be better off dead or of hurting yourself in some way ]	If you checked off any problems, how difficult have these problems made it for you to do your work, take care of things at home, or get along with other people?
2023/05/27 8:30:45 pm EEST	Yes	19	Female	Student	Khartoum bahri	Single	Less than 33,000	No	No	Nearly everyday	Several days	More than half the days	Several days	Several days	Several days	Several days	Nearly everyday	Several days	Several days	Several days	Several days	Several days	Several days	Several days	Several days	Somewhat difficult
2023/05/27 8:35:18 pm EEST	Yes	19	Male	Student	Khartoum bahri	Single	Less than 33,000	No	No	Several days	Not at all	Nearly everyday	Several days	Several days	Not at all	Several days	Nearly everyday	More than half the days	More than half the days	More than half the days	More than half the days	Not at all	Several days	Not at all	Not at all	Somewhat difficult
2023/05/27 8:40:15 pm EEST	Yes	21	Male	Student	Omdurman	Single	Less than 33,000	No	No	Several days	Not at all	Several days	Not at all	Not at all	Several days	Not at all	Several days	Several days	Not at all	Several days	Not at all	Not at all	Not at all	Not at all	Not at all	Somewhat difficult
2023/05/27 8:40:20 pm EEST	Yes	20	Female	Student	Khartoum bahri	Single	Less than 33,000	No	No	Nearly everyday	Nearly everyday	Nearly everyday	More than half the days	Several days	Several days	Several days	Nearly everyday	Nearly everyday	Several days	Nearly everyday	Several days	Several days	Several days	Several days	Several days	Very difficult
2023/05/27 8:54:18 pm EEST	Yes	20	Female	Student	Omdurman	Single	Less than 33,000	No	No	Several days	More than half the days	Nearly everyday	Several days	More than half the days	More than half the days	More than half the days	Several days	More than half the days	Not at all	Nearly everyday	Not at all	More than half the days	More than half the days	Several days	Not at all	Somewhat difficult
2023/05/27 9:02:59 pm EEST	Yes	17	Female	Student	Khartoum bahri	Single	Less than 33,000	No	No	Several days	Nearly everyday	Nearly everyday	Not at all	Several days	Nearly everyday	Not at all	Not at all	Several days	Not at all	Not at all	Nearly everyday	Not at all	Nearly everyday	Not at all	Not at all	Somewhat difficult
2023/05/27 9:19:50 pm EEST	Yes	19	Female	Student	Omdurman	Single	150,000 - 250,000	No	No	Several days	Not at all	Several days	Not at all	Not at all	Not at all	Not at all	Several days	Several days	Not at all	More than half the days	More than half the days	Several days	Not at all	Not at all	Not at all	Not difficult at all
2023/05/27 9:23:56 pm EEST	Yes	23	Female	Student	Khartoum bahri	Single	Less than 33,000	No	No	Nearly everyday	Several days	More than half the days	Several days	Several days	More than half the days	Nearly everyday	More than half the days	Several days	Several days	More than half the days	More than half the days	Several days	Not at all	Not at all	Not at all	Not difficult at all
2023/05/27 9:24:35 pm EEST	Yes	18	Female	Student	Omdurman	Single	More than 250,000	Yes	No	More than half the days	More than half the days	More than half the days	More than half the days	Not at all	Several days	Several days	More than half the days	Several days	Several days	More than half the days	Several days	More than half the days	More than half the days	Not at all	Not at all	Somewhat difficult
2023/05/27 9:28:08 pm EEST	Yes	22	Female	Student	Khartoum	Single	Less than 33,000	No	No	Nearly everyday	Nearly everyday	Nearly everyday	More than half the days	More than half the days	Nearly everyday	Several days	Nearly everyday	Nearly everyday	Nearly everyday	Nearly everyday	Not at all	Nearly everyday	Not at all	Not at all	Not at all	Somewhat difficult
2023/05/27 9:28:31 pm EEST	Yes	23	Male	Student	Khartoum bahri	Single	150,000 - 250,000	No	No	Several days	Several days	Several days	Several days	Not at all	Several days	Not at all	More than half the days	More than half the days	Several days	Several days	Several days	More than half the days	Not at all	Not at all	Not at all	Not difficult at all
2023/05/27 9:28:35 pm EEST	Yes	20	Female	Student	Khartoum bahri	Single	33,000 - 150,000	No	No	Nearly everyday	Nearly everyday	Nearly everyday	Nearly everyday	More than half the days	Nearly everyday	Nearly everyday	Nearly everyday	Nearly everyday	Nearly everyday	Nearly everyday	More than half the days	Nearly everyday	Several days	Several days	Nearly everyday	Extremely difficult
2023/05/27 9:30:28 pm EEST	Yes	22	Female	Student	Omdurman	Single	Less than 33,000	No	No	Nearly everyday	More than half the days	Nearly everyday	Several days	Not at all	Nearly everyday	More than half the days	More than half the days	More than half the days	More than half the days	Nearly everyday	Nearly everyday	Nearly everyday	More than half the days	More than half the days	Not at all	Somewhat difficult
2023/05/27 9:34:49 pm EEST	Yes	25	Male	Governmental employee	Khartoum	Single	150,000 - 250,000	No	No	More than half the days	Several days	Several days	More than half the days	Several days	Several days	More than half the days	Several days	More than half the days	More than half the days	Nearly everyday	More than half the days	Nearly everyday	Nearly everyday	Several days	Not at all	Very difficult
2023/05/27 9:51:03 pm EEST	Yes	23	Male	Doctor	Omdurman	Single	33,000 - 150,000	No	No	Nearly everyday	Several days	Nearly everyday	Several days	Not at all	Nearly everyday	More than half the days	Several days	More than half the days	Several days	Several days	Not at all	More than half the days	Several days	More than half the days	Not at all	Very difficult
2023/05/27 9:51:30 pm EEST	Yes	23	Female	Student	Omdurman	Single	33,000 - 150,000	No	No	More than half the days	Not at all	More than half the days	Several days	Several days	More than half the days	Nearly everyday	More than half the days	Several days	Several days	Several days	Several days	Several days	Several days	Not at all	Not at all	Somewhat difficult
2023/05/27 9:59:49 pm EEST	Yes	23	Male	Student	Khartoum bahri	Single	Less than 33,000	No	No	Not at all	Not at all	Not at all	Not at all	Not at all	Not at all	Not at all	Not at all	Not at all	Not at all	Not at all	Not at all	Not at all	Several days	Not at all	Not at all	Somewhat difficult
2023/05/27 10:01:41 pm EEST	Yes	23	Male	Student	Khartoum	Single	Less than 33,000	No	No	Several days	Not at all	More than half the days	Not at all	Not at all	Not at all	More than half the days	Several days	Nearly everyday	Not at all	Several days	More than half the days	Not at all	Not at all	Not at all	Not at all	Somewhat difficult
2023/05/27 10:04:45 pm EEST	Yes	23	Male	Student	Khartoum	Single	Less than 33,000	No	No	Not at all	Not at all	Not at all	Not at all	Not at all	Not at all	Not at all	Not at all	Not at all	Not at all	Several days	Several days	Not at all	Not at all	Not at all	Not at all	Not difficult at all
2023/05/27 10:06:43 pm EEST	Yes	25	Female	Engineer	Khartoum	Single	More than 250,000	No	No	Several days	Several days	Several days	Not at all	Not at all	Not at all	Several days	Several days	Several days	More than half the days	More than half the days	More than half the days	Not at all	Several days	Not at all	Several days	Not difficult at all
2023/05/27 10:20:06 pm EEST	Yes	18	Female	Student	Omdurman	Single	Less than 33,000	No	No	Several days	Several days	Not at all	Not at all	Not at all	Several days	Not at all	Several days	Several days	Nearly everyday	More than half the days	Several days	Not at all	Nearly everyday	Not at all	Not at all	Not difficult at all
2023/05/27 10:30:48 pm EEST	Yes	20	Female	Student	Khartoum	Single	150,000 - 250,000	No	No	More than half the days	More than half the days	Nearly everyday	Nearly everyday	Several days	Several days	Nearly everyday	More than half the days	More than half the days	More than half the days	More than half the days	Several days	Several days	Several days	More than half the days	More than half the days	Very difficult
2023/05/27 10:36:50 pm EEST	Yes	23	Male	Student	Omdurman	Single	33,000 - 150,000	No	No	Nearly everyday	Several days	Not at all	Several days	Several days	Several days	Several days	More than half the days	Several days	Not at all	Several days	Not at all	Several days	Several days	Not at all	Several days	Not difficult at all
2023/05/27 10:43:47 pm EEST	Yes	18	Female	Student	Khartoum	Single	Less than 33,000	No	No	Nearly everyday	More than half the days	Nearly everyday	More than half the days	More than half the days	Nearly everyday	Nearly everyday	Nearly everyday	Nearly everyday	More than half the days	Nearly everyday	More than half the days	Nearly everyday	More than half the days	More than half the days	More than half the days	Somewhat difficult
2023/05/27 10:45:56 pm EEST	Yes	23	Female	Student	Omdurman	Single	More than 250,000	No	No	Nearly everyday	Nearly everyday	Nearly everyday	Nearly everyday	Several days	More than half the days	Nearly everyday	Nearly everyday	Nearly everyday	Nearly everyday	Nearly everyday	Nearly everyday	Nearly everyday	Several days	More than half the days	More than half the days	Somewhat difficult
2023/05/27 10:48:35 pm EEST	Yes	19	Female	Student	Khartoum bahri	Single	Less than 33,000	No	No	Several days	Several days	Several days	Several days	Several days	Several days	Several days	Several days	More than half the days	More than half the days	More than half the days	Nearly everyday	Not at all	Several days	Not at all	Not at all	Somewhat difficult
2023/05/27 10:53:01 pm EEST	Yes	20	Female	Student	Omdurman	Single	150,000 - 250,000	No	No	Nearly everyday	Several days	Several days	Several days	More than half the days	Several days	Several days	Several days	Several days	Several days	More than half the days	Several days	Several days	Several days	More than half the days	Several days	Very difficult
2023/05/27 10:54:13 pm EEST	Yes	25	Male	Student	Omdurman	Single	33,000 - 150,000	No	No	More than half the days	More than half the days	Several days	Nearly everyday	Nearly everyday	More than half the days	Nearly everyday	More than half the days	Several days	More than half the days	More than half the days	Several days	Not at all	Nearly everyday	Not at all	Not at all	Somewhat difficult
2023/05/27 11:09:33 pm EEST	Yes	19	Female	Student	Khartoum	Single	33,000 - 150,000	No	No	Several days	Not at all	Not at all	More than half the days	Not at all	Several days	Not at all	Nearly everyday	Nearly everyday	Several days	More than half the days	More than half the days	Several days	More than half the days	Not at all	Not at all	Somewhat difficult
2023/05/27 11:14:32 pm EEST	Yes	24	Male	Student	Khartoum bahri	Single	Less than 33,000	No	No	Not at all	Several days	Not at all	Several days	Several days	Several days	Several days	Not at all	More than half the days	More than half the days	More than half the days	More than half the days	Not at all	More than half the days	More than half the days	More than half the days	Extremely difficult
2023/05/27 11:56:23 pm EEST	Yes	23	Male	Student	Khartoum	Single	Less than 33,000	No	No	Not at all	Not at all	Several days	Several days	Not at all	Not at all	Several days	Nearly everyday	Nearly everyday	Nearly everyday	More than half the days	Nearly everyday	More than half the days	Nearly everyday	Not at all	Not at all	Somewhat difficult
2023/05/28 12:18:18 am EEST	Yes	23	Male	Student	Omdurman	Single	33,000 - 150,000	No	No	Several days	Not at all	Not at all	Several days	Several days	Several days	More than half the days	Several days	Several days	Several days	Several days	Several days	Several days	Not at all	Not at all	Not at all	Somewhat difficult
2023/05/28 12:40:36 am EEST	Yes	29	Female	Other	Omdurman	Married	Less than 33,000	No	No	More than half the days	More than half the days	More than half the days	More than half the days	More than half the days	More than half the days	More than half the days	More than half the days	More than half the days	More than half the days	More than half the days	Several days	Several days	Several days	More than half the days	Not at all	Somewhat difficult
2023/05/28 1:11:13 am EEST	Yes	30	Male	Engineer	Khartoum	Single	150,000 - 250,000	No	No	Several days	Several days	Nearly everyday	Nearly everyday	Several days	Not at all	Nearly everyday	Nearly everyday	Nearly everyday	Several days	Not at all	Nearly everyday	Not at all	Not at all	More than half the days	Not at all	Somewhat difficult
2023/05/28 3:15:53 am EEST	Yes	19	Male	Student	Khartoum	Single	Less than 33,000	No	No	Nearly everyday	Not at all	More than half the days	Several days	Several days	Several days	Several days	Several days	Not at all	Not at all	Several days	More than half the days	Several days	Not at all	Several days	Not at all	Somewhat difficult
2023/05/28 5:39:03 am EEST	Yes	19	Female	Student	Omdurman	Single	Less than 33,000	No	No	Nearly everyday	More than half the days	Several days	Not at all	More than half the days	Not at all	Several days	More than half the days	Several days	Several days	Nearly everyday	Nearly everyday	Several days	Nearly everyday	More than half the days	Nearly everyday	Very difficult
2023/05/28 6:07:24 am EEST	Yes	18	Female	Student	Khartoum	Single	150,000 - 250,000	No	No	Several days	Several days	Several days	Several days	Not at all	Not at all	Several days	More than half the days	More than half the days	More than half the days	More than half the days	More than half the days	More than half the days	Not at all	Not at all	Not at all	Not difficult at all
2023/05/28 6:46:15 am EEST	Yes	19	Male	Student	Khartoum bahri	Single	150,000 - 250,000	No	No	More than half the days	Not at all	Not at all	Not at all	Not at all	Not at all	Not at all	Not at all	Not at all	Not at all	Not at all	Not at all	Not at all	Not at all	Not at all	Not at all	Not difficult at all
2023/05/28 7:25:50 am EEST	Yes	34	Male	Other	Khartoum	Single	150,000 - 250,000	No	No	Several days	Several days	Several days	Several days	Several days	Several days	Nearly everyday	Several days	Several days	Not at all	Not at all	More than half the days	Not at all	Not at all	Not at all	Not at all	Not difficult at all
2023/05/28 7:35:05 am EEST	Yes	21	Female	Student	Khartoum	Single	More than 250,000	No	No	Nearly everyday	Nearly everyday	Nearly everyday	More than half the days	More than half the days	Nearly everyday	Nearly everyday	More than half the days	More than half the days	Several days	Several days	Several days	More than half the days	More than half the days	Not at all	Several days	Somewhat difficult
2023/05/28 8:38:53 am EEST	Yes	26	Female	Student	Omdurman	Single	33,000 - 150,000	No	No	More than half the days	Nearly everyday	More than half the days	More than half the days	More than half the days	Several days	Nearly everyday	Several days	Several days	More than half the days	More than half the days	Not at all	Several days	Not at all	Not at all	Not at all	Not difficult at all
2023/05/28 9:07:40 am EEST	Yes	24	Male	Doctor	Khartoum	Single	33,000 - 150,000	Yes	No	Nearly everyday	More than half the days	Nearly everyday	Nearly everyday	Several days	Several days	Nearly everyday	More than half the days	More than half the days	Nearly everyday	Nearly everyday	More than half the days	More than half the days	More than half the days	Several days	More than half the days	Somewhat difficult
2023/05/28 9:41:44 am EEST	Yes	23	Male	Student	Omdurman	Single	Less than 33,000	No	No	More than half the days	Several days	Nearly everyday	Several days	Several days	Several days	Several days	Several days	Several days	Several days	More than half the days	More than half the days	Several days	More than half the days	Several days	Several days	Very difficult
2023/05/28 11:12:44 am EEST	Yes	21	Female	Student	Khartoum	Single	33,000 - 150,000	No	No	Several days	Not at all	Not at all	Several days	Not at all	Not at all	Not at all	Several days	Several days	Several days	Several days	Several days	Not at all	Several days	Not at all	Not at all	Not difficult at all
2023/05/28 12:07:04 pm EEST	Yes	20	Female	Student	Omdurman	Single	33,000 - 150,000	Yes	No	Nearly everyday	Nearly everyday	Nearly everyday	Nearly everyday	Nearly everyday	Nearly everyday	Nearly everyday	Nearly everyday	Nearly everyday	Nearly everyday	Nearly everyday	Nearly everyday	Several days	Several days	More than half the days	Not at all	Very difficult
2023/05/28 12:25:24 pm EEST	Yes	27	Female	Pharmacist	Omdurman	Single	150,000 - 250,000	No	No	Several days	Not at all	Not at all	Several days	Several days	Several days	Several days	Several days	Several days	Several days	Several days	Not at all	Several days	Not at all	Several days	Several days	Somewhat difficult
2023/05/28 12:36:49 pm EEST	Yes	72	Female	Other	Khartoum	Married	150,000 - 250,000	No	No	More than half the days	Not at all	Several days	Nearly everyday	Not at all	Several days	Not at all	More than half the days	Several days	More than half the days	More than half the days	More than half the days	Not at all	Not at all	Not at all	Not at all	Somewhat difficult
2023/05/28 3:05:16 pm EEST	Yes	22	Male	Student	Omdurman	Single	Less than 33,000	No	Yes	Several days	Several days	Several days	Several days	Not at all	Not at all	Several days	Several days	Several days	Not at all	Several days	Nearly everyday	Not at all	Nearly everyday	Not at all	Several days	Somewhat difficult
2023/05/28 3:29:19 pm EEST	Yes	23	Female	Student	Omdurman	Single	Less than 33,000	Yes	No	More than half the days	Several days	Nearly everyday	More than half the days	Several days	Several days	Not at all	Nearly everyday	Nearly everyday	Nearly everyday	Nearly everyday	Nearly everyday	Nearly everyday	Nearly everyday	Nearly everyday	Nearly everyday	Very difficult
2023/05/28 5:37:37 pm EEST	Yes	21	Female	Student	Khartoum	Single	Less than 33,000	No	No	Several days	Several days	Nearly everyday	Several days	Several days	Nearly everyday	Several days	More than half the days	Nearly everyday	Nearly everyday	Several days	Several days	Nearly everyday	Several days	Several days	Several days	Extremely difficult
2023/05/28 5:39:50 pm EEST	Yes	17	Female	Student	Khartoum	Single	Less than 33,000	No	No	Nearly everyday	Nearly everyday	Nearly everyday	Nearly everyday	Nearly everyday	Nearly everyday	Nearly everyday	Nearly everyday	Nearly everyday	Nearly everyday	Nearly everyday	Nearly everyday	Nearly everyday	Nearly everyday	Not at all	Nearly everyday	Very difficult
2023/05/28 6:36:14 pm EEST	Yes	25	Female	Doctor	Omdurman	Single	33,000 - 150,000	No	No	More than half the days	Several days	Several days	More than half the days	Not at all	Several days	More than half the days	Not at all	More than half the days	Several days	Several days	Not at all	More than half the days	Several days	Not at all	Not at all	Somewhat difficult
2023/05/28 9:09:31 pm EEST	Yes	24	Male	Engineer	Omdurman	Single	33,000 - 150,000	No	No	Nearly everyday	Several days	Nearly everyday	Nearly everyday	Several days	Several days	Several days	Several days	Nearly everyday	Not at all	Several days	Nearly everyday	Nearly everyday	Nearly everyday	Nearly everyday	Nearly everyday	Very difficult
2023/05/28 9:09:54 pm EEST	Yes	23	Male	Student	Omdurman	Single	Less than 33,000	No	No	Nearly everyday	Several days	Several days	Nearly everyday	Not at all	Several days	Nearly everyday	Nearly everyday	Nearly everyday	Nearly everyday	Nearly everyday	Nearly everyday	Nearly everyday	Nearly everyday	Nearly everyday	Several days	Extremely difficult
2023/05/29 12:08:35 am EEST	Yes	45	Male	Governmental employee	Khartoum	Married	More than 250,000	No	No	Several days	Not at all	Not at all	Not at all	Not at all	Several days	Several days	Several days	Several days	Several days	Several days	Several days	Several days	Not at all	Not at all	Not at all	Not difficult at all
2023/05/29 12:09:11 am EEST	Yes	20	Female	Student	Khartoum	Single	Less than 33,000	No	No	Nearly everyday	Nearly everyday	More than half the days	More than half the days	More than half the days	Several days	More than half the days	Nearly everyday	More than half the days	More than half the days	More than half the days	More than half the days	Not at all	Nearly everyday	Not at all	Not at all	Somewhat difficult
2023/05/29 2:00:34 am EEST	Yes	20	Female	Student	Omdurman	Single	33,000 - 150,000	No	No	Not at all	Not at all	Not at all	Not at all	Not at all	Not at all	Not at all	Nearly everyday	Several days	Nearly everyday	Nearly everyday	Nearly everyday	Several days	Nearly everyday	Several days	Several days	Not difficult at all
2023/05/29 3:18:36 am EEST	Yes	20	Female	Student	Omdurman	Single	Less than 33,000	Yes	No	Nearly everyday	Nearly everyday	Nearly everyday	Nearly everyday	Nearly everyday	Nearly everyday	Nearly everyday	Nearly everyday	Nearly everyday	Nearly everyday	Nearly everyday	Nearly everyday	Nearly everyday	Nearly everyday	Nearly everyday	Nearly everyday	Extremely difficult
2023/05/29 9:22:34 am EEST	Yes	28	Male	Student	Omdurman	Single	150,000 - 250,000	No	No	More than half the days	Several days	More than half the days	More than half the days	Several days	More than half the days	More than half the days	More than half the days	Several days	More than half the days	More than half the days	More than half the days	More than half the days	More than half the days	Several days	Several days	Somewhat difficult
2023/05/29 12:50:48 pm EEST	Yes	23	Male	Student	Khartoum bahri	Single	33,000 - 150,000	No	No	Several days	Several days	Several days	Several days	More than half the days	More than half the days	Not at all	Several days	Nearly everyday	Not at all	Nearly everyday	Not at all	Nearly everyday	More than half the days	Several days	Not at all	Very difficult
2023/05/29 2:02:59 pm EEST	Yes	28	Male	Pharmacist	Omdurman	Single	More than 250,000	No	No	Not at all	Not at all	Several days	Not at all	Not at all	Not at all	Several days	Nearly everyday	More than half the days	Not at all	More than half the days	Several days	Several days	Not at all	Several days	Not at all	Somewhat difficult
2023/05/29 2:59:40 pm EEST	Yes	26	Male	Student	Omdurman	Single	Less than 33,000	No	No	Not at all	Not at all	Not at all	Not at all	Not at all	Not at all	Not at all	Not at all	Not at all	Not at all	Not at all	Not at all	Not at all	Not at all	Not at all	Not at all	Not difficult at all
2023/05/29 3:09:02 pm EEST	Yes	25	Female	Pharmacist	Omdurman	Married	33,000 - 150,000	No	No	More than half the days	More than half the days	Nearly everyday	Several days	Several days	Nearly everyday	Nearly everyday	More than half the days	More than half the days	More than half the days	Nearly everyday	More than half the days	More than half the days	More than half the days	Several days	Several days	Extremely difficult
2023/05/29 3:10:38 pm EEST	Yes	32	Female	Pharmacist	Omdurman	Single	150,000 - 250,000	No	No	Nearly everyday	Nearly everyday	Nearly everyday	Nearly everyday	More than half the days	Nearly everyday	Nearly everyday	More than half the days	Nearly everyday	Nearly everyday	Nearly everyday	Nearly everyday	More than half the days	More than half the days	Not at all	Not at all	Very difficult
2023/05/29 3:21:07 pm EEST	Yes	25	Female	Other	Omdurman	Married	33,000 - 150,000	No	No	More than half the days	Several days	Nearly everyday	More than half the days	Several days	More than half the days	Nearly everyday	More than half the days	Nearly everyday	More than half the days	Nearly everyday	More than half the days	Several days	More than half the days	Not at all	Not at all	Somewhat difficult
2023/05/29 3:25:25 pm EEST	Yes	26	Male	Pharmacist	Khartoum bahri	Single	150,000 - 250,000	No	No	Not at all	Several days	Several days	More than half the days	Not at all	Not at all	More than half the days	Several days	Several days	More than half the days	Several days	Several days	Several days	Several days	Not at all	Several days	Somewhat difficult
2023/05/29 3:31:05 pm EEST	Yes	31	Female	Pharmacist	Omdurman	Single	33,000 - 150,000	No	No	More than half the days	Several days	Several days	Several days	Not at all	Several days	Several days	Several days	Several days	Several days	Several days	Several days	Several days	Several days	Not at all	Not at all	Somewhat difficult
2023/05/29 3:40:12 pm EEST	Yes	25	Female	Pharmacist	Omdurman	Divorced	33,000 - 150,000	Yes	No	More than half the days	Several days	Not at all	Not at all	Not at all	Not at all	Not at all	Several days	Several days	Several days	Several days	More than half the days	More than half the days	More than half the days	Not at all	Nearly everyday	Extremely difficult
2023/05/29 3:41:18 pm EEST	Yes	31	Female	Pharmacist	Khartoum bahri	Married	150,000 - 250,000	No	No	Nearly everyday	Several days	Several days	Several days	Several days	Nearly everyday	Nearly everyday	Several days	More than half the days	Several days	More than half the days	Several days	More than half the days	More than half the days	Several days	Several days	Somewhat difficult
2023/05/29 3:44:04 pm EEST	Yes	67	Female	Pharmacist	Omdurman	Single	33,000 - 150,000	No	No	Nearly everyday	Nearly everyday	Nearly everyday	Nearly everyday	Nearly everyday	Nearly everyday	Nearly everyday	Nearly everyday	Nearly everyday	Nearly everyday	Nearly everyday	Nearly everyday	Nearly everyday	Nearly everyday	Nearly everyday	Nearly everyday	Extremely difficult
2023/05/29 3:45:08 pm EEST	Yes	27	Female	Pharmacist	Omdurman	Married	33,000 - 150,000	No	No	Nearly everyday	Nearly everyday	Nearly everyday	Nearly everyday	More than half the days	Nearly everyday	Nearly everyday	Nearly everyday	Nearly everyday	Nearly everyday	Nearly everyday	Nearly everyday	Nearly everyday	Nearly everyday	Nearly everyday	Nearly everyday	Very difficult
2023/05/29 3:53:55 pm EEST	Yes	27	Male	Pharmacist	Omdurman	Single	150,000 - 250,000	No	No	Several days	Not at all	Not at all	Several days	Not at all	Several days	Not at all	Several days	Several days	Not at all	Several days	More than half the days	Several days	Several days	Not at all	Not at all	Somewhat difficult
2023/05/29 3:57:16 pm EEST	Yes	23	Male	Governmental employee	Khartoum	Single	33,000 - 150,000	No	No	Several days	Not at all	Several days	Several days	Several days	Not at all	Several days	More than half the days	Several days	Several days	Several days	Several days	More than half the days	Several days	Not at all	Several days	Somewhat difficult
2023/05/29 3:59:28 pm EEST	Yes	35	Female	Pharmacist	Omdurman	Married	33,000 - 150,000	No	No	Nearly everyday	Several days	Not at all	Nearly everyday	Several days	Several days	More than half the days	More than half the days	More than half the days	More than half the days	Nearly everyday	More than half the days	Nearly everyday	Nearly everyday	Several days	Not at all	Not difficult at all
2023/05/29 4:07:14 pm EEST	Yes	17	Female	Student	Omdurman	Single	Less than 33,000	No	No	Nearly everyday	Several days	Nearly everyday	Nearly everyday	More than half the days	Nearly everyday	More than half the days	Nearly everyday	Nearly everyday	Several days	Several days	Nearly everyday	Several days	Several days	Several days	Nearly everyday	Somewhat difficult
2023/05/29 4:19:59 pm EEST	Yes	27	Female	Engineer	Omdurman	Single	33,000 - 150,000	No	No	Nearly everyday	Nearly everyday	More than half the days	Nearly everyday	More than half the days	Nearly everyday	Nearly everyday	More than half the days	Nearly everyday	Nearly everyday	More than half the days	Nearly everyday	Nearly everyday	More than half the days	Several days	Not at all	Very difficult
2023/05/29 4:49:08 pm EEST	Yes	47	Male	Other	Omdurman	Married	More than 250,000	No	No	Nearly everyday	More than half the days	Nearly everyday	More than half the days	More than half the days	More than half the days	Nearly everyday	More than half the days	More than half the days	More than half the days	More than half the days	More than half the days	Several days	Several days	More than half the days	Not at all	Somewhat difficult
2023/05/29 4:55:10 pm EEST	Yes	25	Female	Pharmacist	Omdurman	Single	33,000 - 150,000	No	No	More than half the days	Nearly everyday	Nearly everyday	Nearly everyday	Nearly everyday	Nearly everyday	Nearly everyday	Nearly everyday	Nearly everyday	Nearly everyday	Nearly everyday	Nearly everyday	Nearly everyday	More than half the days	More than half the days	Not at all	Somewhat difficult
2023/05/29 5:15:28 pm EEST	Yes	34	Female	Pharmacist	Omdurman	Single	150,000 - 250,000	No	No	Nearly everyday	Nearly everyday	Several days	More than half the days	Several days	More than half the days	Nearly everyday	More than half the days	Nearly everyday	Not at all	More than half the days	Not at all	Nearly everyday	Not at all	Not at all	Not at all	Somewhat difficult
2023/05/29 5:18:59 pm EEST	Yes	24	Female	Doctor	Omdurman	Married	33,000 - 150,000	No	No	Several days	Not at all	More than half the days	Several days	Not at all	Several days	More than half the days	Several days	Several days	Several days	Several days	More than half the days	Several days	Several days	Not at all	Not at all	Not difficult at all
2023/05/29 6:05:36 pm EEST	Yes	49	Female	Other	Omdurman	Divorced	33,000 - 150,000	No	No	Nearly everyday	More than half the days	More than half the days	More than half the days	Several days	More than half the days	Nearly everyday	Several days	More than half the days	Nearly everyday	Several days	Nearly everyday	Several days	More than half the days	Not at all	Not at all	Very difficult
2023/05/29 6:08:04 pm EEST	Yes	22	Male	Student	Omdurman	Single	Less than 33,000	Yes	Yes	Nearly everyday	Nearly everyday	Nearly everyday	More than half the days	Nearly everyday	More than half the days	Nearly everyday	More than half the days	More than half the days	Nearly everyday	Nearly everyday	Nearly everyday	Nearly everyday	Nearly everyday	More than half the days	More than half the days	Extremely difficult
2023/05/29 6:35:30 pm EEST	Yes	49	Female	Other	Omdurman	Married	Less than 33,000	No	No	Not at all	More than half the days	Not at all	Not at all	Not at all	Not at all	Not at all	Several days	Not at all	Not at all	Several days	Not at all	Not at all	Not at all	Not at all	Not at all	Not difficult at all
2023/05/29 7:05:53 pm EEST	Yes	30	Male	Other	Khartoum bahri	Married	33,000 - 150,000	No	No	Nearly everyday	Nearly everyday	Nearly everyday	Nearly everyday	Nearly everyday	Nearly everyday	Nearly everyday	Nearly everyday	Nearly everyday	Nearly everyday	Nearly everyday	Nearly everyday	Nearly everyday	Nearly everyday	Not at all	Nearly everyday	Extremely difficult
2023/05/29 7:49:50 pm EEST	Yes	32	Female	Pharmacist	Omdurman	Single	33,000 - 150,000	No	No	Several days	Nearly everyday	Several days	Not at all	Several days	Nearly everyday	Not at all	Nearly everyday	More than half the days	More than half the days	Several days	More than half the days	Not at all	Several days	Several days	Not at all	Very difficult
2023/05/29 8:30:21 pm EEST	Yes	28	Male	Pharmacist	Omdurman	Married	More than 250,000	No	No	Several days	Several days	Not at all	Several days	Not at all	Several days	Several days	Several days	More than half the days	More than half the days	More than half the days	More than half the days	More than half the days	More than half the days	More than half the days	Not at all	Somewhat difficult
2023/05/29 8:59:49 pm EEST	Yes	24	Female	Pharmacist	Omdurman	Married	33,000 - 150,000	No	No	Nearly everyday	Nearly everyday	Nearly everyday	Nearly everyday	Nearly everyday	Nearly everyday	Nearly everyday	Nearly everyday	Nearly everyday	Nearly everyday	Nearly everyday	Nearly everyday	More than half the days	More than half the days	Several days	Not at all	Very difficult
2023/05/29 9:15:15 pm EEST	Yes	27	Female	Other	Omdurman	Single	150,000 - 250,000	No	No	More than half the days	More than half the days	Nearly everyday	More than half the days	Several days	More than half the days	Nearly everyday	More than half the days	More than half the days	Nearly everyday	Nearly everyday	More than half the days	Several days	Nearly everyday	Several days	Not at all	Somewhat difficult
2023/05/29 9:15:57 pm EEST	Yes	29	Female	Doctor	Khartoum	Single	150,000 - 250,000	No	No	Nearly everyday	More than half the days	More than half the days	Nearly everyday	Several days	Several days	Several days	Nearly everyday	Nearly everyday	Nearly everyday	Nearly everyday	More than half the days	Nearly everyday	Several days	Not at all	Several days	Somewhat difficult
2023/05/29 9:19:28 pm EEST	Yes	21	Female	Student	Khartoum	Single	Less than 33,000	No	No	More than half the days	Several days	More than half the days	Several days	Several days	Several days	Nearly everyday	Nearly everyday	More than half the days	Nearly everyday	Several days	More than half the days	Several days	Several days	Not at all	Nearly everyday	Very difficult
2023/05/29 9:35:13 pm EEST	Yes	40	Female	Engineer	Khartoum	Married	Less than 33,000	No	No	Nearly everyday	Nearly everyday	Nearly everyday	Nearly everyday	Nearly everyday	Nearly everyday	Nearly everyday	Nearly everyday	Nearly everyday	Nearly everyday	Nearly everyday	Nearly everyday	Nearly everyday	Nearly everyday	Several days	Not at all	Somewhat difficult
2023/05/29 9:35:35 pm EEST	Yes	27	Male	Pharmacist	Omdurman	Single	More than 250,000	No	No	Not at all	Not at all	Not at all	Not at all	Not at all	Not at all	Several days	Not at all	Not at all	Not at all	Not at all	Not at all	Not at all	Not at all	Not at all	Not at all	Not difficult at all
2023/05/29 9:38:30 pm EEST	Yes	45	Female	Governmental employee	Khartoum	Married	More than 250,000	No	No	Nearly everyday	Nearly everyday	Nearly everyday	Nearly everyday	More than half the days	More than half the days	Nearly everyday	Nearly everyday	Nearly everyday	Nearly everyday	Nearly everyday	Nearly everyday	Nearly everyday	Nearly everyday	Nearly everyday	Nearly everyday	Very difficult
2023/05/29 9:46:26 pm EEST	Yes	38	Male	Engineer	Khartoum	Married	More than 250,000	No	No	Nearly everyday	Several days	Not at all	Several days	Several days	More than half the days	More than half the days	Nearly everyday	More than half the days	Several days	Several days	More than half the days	More than half the days	Several days	More than half the days	Not at all	Somewhat difficult
2023/05/29 9:54:28 pm EEST	Yes	31	Male	Governmental employee	Khartoum	Single	More than 250,000	No	No	Several days	Not at all	Several days	More than half the days	Several days	Several days	Several days	More than half the days	Several days	Several days	More than half the days	Several days	Several days	More than half the days	Several days	Several days	Somewhat difficult
2023/05/29 9:56:29 pm EEST	Yes	46	Female	Other	Khartoum	Married	150,000 - 250,000	No	No	Nearly everyday	Nearly everyday	Nearly everyday	Nearly everyday	More than half the days	Nearly everyday	Nearly everyday	Nearly everyday	Nearly everyday	Nearly everyday	More than half the days	Nearly everyday	Nearly everyday	More than half the days	Several days	Several days	Very difficult
2023/05/29 10:03:59 pm EEST	Yes	28	Male	Student	Khartoum	Single	Less than 33,000	No	No	More than half the days	Several days	Several days	More than half the days	Not at all	Several days	More than half the days	More than half the days	More than half the days	More than half the days	Several days	Several days	More than half the days	Several days	Several days	Not at all	Very difficult
2023/05/29 10:15:58 pm EEST	Yes	40	Female	Doctor	Khartoum	Married	150,000 - 250,000	No	No	Nearly everyday	More than half the days	Several days	More than half the days	Not at all	Not at all	Not at all	Several days	Nearly everyday	Not at all	More than half the days	Several days	More than half the days	More than half the days	Not at all	Not at all	Somewhat difficult
2023/05/29 10:17:15 pm EEST	Yes	21	Female	Student	Khartoum bahri	Single	Less than 33,000	No	No	Several days	Not at all	Several days	Several days	Not at all	Several days	More than half the days	More than half the days	More than half the days	More than half the days	Several days	Several days	More than half the days	More than half the days	Several days	Not at all	Very difficult
2023/05/29 10:18:43 pm EEST	Yes	22	Female	Student	Omdurman	Single	More than 250,000	No	No	Several days	More than half the days	More than half the days	More than half the days	Not at all	Not at all	More than half the days	More than half the days	Several days	Not at all	Several days	Not at all	More than half the days	Several days	Several days	Not at all	Somewhat difficult
2023/05/29 10:25:12 pm EEST	Yes	37	Female	Engineer	Khartoum	Single	33,000 - 150,000	No	No	Nearly everyday	More than half the days	Several days	Nearly everyday	Several days	Several days	Several days	Several days	Not at all	Several days	Several days	Not at all	Not at all	Not at all	Not at all	Not at all	Somewhat difficult
2023/05/29 10:32:18 pm EEST	Yes	27	Female	Other	Khartoum bahri	Married	33,000 - 150,000	No	No	Nearly everyday	Several days	Several days	Several days	Not at all	More than half the days	More than half the days	Nearly everyday	Nearly everyday	Nearly everyday	Nearly everyday	More than half the days	Nearly everyday	More than half the days	Several days	Several days	Somewhat difficult
2023/05/29 10:33:14 pm EEST	Yes	35	Female	Governmental employee	Omdurman	Single	150,000 - 250,000	No	No	Several days	Several days	Several days	Several days	Not at all	Several days	Several days	More than half the days	Several days	More than half the days	Several days	Not at all	Not at all	Not at all	Not at all	Not at all	Not difficult at all
2023/05/29 10:40:59 pm EEST	Yes	50	Female	Other	Khartoum	Married	150,000 - 250,000	No	No	Several days	Nearly everyday	Nearly everyday	Nearly everyday	Several days	Not at all	Nearly everyday	Nearly everyday	Nearly everyday	More than half the days	Nearly everyday	More than half the days	More than half the days	More than half the days	Several days	Not at all	Somewhat difficult
2023/05/29 10:46:30 pm EEST	Yes	27	Male	Governmental employee	Omdurman	Single	33,000 - 150,000	No	No	Several days	Several days	Several days	Several days	Several days	Several days	More than half the days	Nearly everyday	More than half the days	More than half the days	More than half the days	Several days	More than half the days	Not at all	Several days	Not at all	Somewhat difficult
2023/05/29 10:47:04 pm EEST	Yes	23	Female	Student	Khartoum bahri	Single	33,000 - 150,000	No	No	Several days	Several days	Several days	Several days	Not at all	Nearly everyday	Nearly everyday	More than half the days	More than half the days	More than half the days	Not at all	Several days	Not at all	Nearly everyday	Not at all	Not at all	Somewhat difficult
2023/05/29 10:51:20 pm EEST	Yes	25	Female	Student	Khartoum	Single	33,000 - 150,000	No	No	Several days	Several days	More than half the days	Not at all	Several days	Several days	Several days	Several days	Several days	Not at all	Several days	Several days	Several days	Not at all	Not at all	Not at all	Somewhat difficult
2023/05/29 11:00:58 pm EEST	Yes	20	Female	Student	Omdurman	Single	33,000 - 150,000	No	No	Several days	Several days	Nearly everyday	Not at all	Not at all	Not at all	Nearly everyday	Several days	Nearly everyday	More than half the days	More than half the days	Not at all	More than half the days	Not at all	Not at all	Not at all	Somewhat difficult
2023/05/29 11:23:20 pm EEST	Yes	25	Female	Other	Omdurman	Single	Less than 33,000	Yes	No	Nearly everyday	Nearly everyday	Nearly everyday	Nearly everyday	Nearly everyday	More than half the days	Several days	Nearly everyday	Nearly everyday	Nearly everyday	Nearly everyday	Nearly everyday	Nearly everyday	Nearly everyday	Nearly everyday	Several days	Very difficult
2023/05/29 11:33:53 pm EEST	Yes	45	Female	Doctor	Khartoum	Married	More than 250,000	Yes	No	Nearly everyday	Several days	Nearly everyday	Nearly everyday	Nearly everyday	Nearly everyday	Nearly everyday	More than half the days	More than half the days	Nearly everyday	More than half the days	Nearly everyday	Several days	Nearly everyday	Nearly everyday	Not at all	Not difficult at all
2023/05/29 11:43:32 pm EEST	Yes	25	Male	Student	Khartoum	Single	More than 250,000	No	No	Not at all	Several days	Not at all	Not at all	Not at all	Not at all	Not at all	Several days	More than half the days	Nearly everyday	Nearly everyday	Not at all	Not at all	Not at all	More than half the days	Not at all	Not difficult at all
2023/05/30 12:00:27 am EEST	Yes	47	Male	Governmental employee	Omdurman	Married	150,000 - 250,000	No	No	Several days	Several days	Several days	Nearly everyday	More than half the days	More than half the days	More than half the days	Several days	Nearly everyday	More than half the days	More than half the days	More than half the days	Nearly everyday	Nearly everyday	Not at all	Not at all	Somewhat difficult
2023/05/30 12:45:53 am EEST	Yes	26	Female	Pharmacist	Khartoum	Single	33,000 - 150,000	No	No	Several days	Nearly everyday	Nearly everyday	Nearly everyday	Nearly everyday	Nearly everyday	Nearly everyday	Nearly everyday	Nearly everyday	Nearly everyday	Nearly everyday	More than half the days	Nearly everyday	Nearly everyday	Several days	Nearly everyday	Very difficult
2023/05/30 2:10:27 am EEST	Yes	90	Male	Engineer	Omdurman	Married	33,000 - 150,000	No	No	Nearly everyday	Nearly everyday	Nearly everyday	Nearly everyday	Nearly everyday	Nearly everyday	Nearly everyday	More than half the days	Several days	Several days	More than half the days	More than half the days	Several days	Not at all	Not at all	Not at all	Somewhat difficult
2023/05/30 2:11:12 am EEST	Yes	29	Female	Doctor	Omdurman	Single	Less than 33,000	No	No	Several days	Several days	More than half the days	More than half the days	Several days	More than half the days	Several days	Several days	More than half the days	Nearly everyday	More than half the days	More than half the days	More than half the days	More than half the days	Not at all	Not at all	Somewhat difficult
2023/05/30 2:11:15 am EEST	Yes	19	Female	Student	Omdurman	Single	Less than 33,000	No	No	More than half the days	Several days	Several days	More than half the days	More than half the days	Several days	Several days	Several days	More than half the days	Nearly everyday	Nearly everyday	Nearly everyday	Nearly everyday	Nearly everyday	Nearly everyday	Not at all	Somewhat difficult
2023/05/30 2:41:13 am EEST	Yes	30	Female	Engineer	Khartoum	Married	33,000 - 150,000	No	No	Nearly everyday	Not at all	Not at all	Not at all	Not at all	Several days	Nearly everyday	More than half the days	Several days	Nearly everyday	Nearly everyday	Several days	Several days	Several days	Not at all	Not at all	Somewhat difficult
2023/05/30 8:54:42 am EEST	Yes	35	Female	Other	Omdurman	Single	More than 250,000	No	No	Several days	Several days	Not at all	Not at all	Not at all	Not at all	Several days	Several days	Several days	Several days	Several days	Several days	Several days	Not at all	Not at all	Not at all	Somewhat difficult
2023/05/30 9:23:50 am EEST	Yes	39	Female	Other	Khartoum bahri	Married	More than 250,000	No	No	Nearly everyday	Nearly everyday	Nearly everyday	Nearly everyday	Nearly everyday	Nearly everyday	Nearly everyday	Nearly everyday	Nearly everyday	Nearly everyday	Nearly everyday	Nearly everyday	Nearly everyday	Nearly everyday	Nearly everyday	Not at all	Very difficult
2023/05/30 9:37:20 am EEST	Yes	42	Female	Other	Khartoum bahri	Single	150,000 - 250,000	Yes	No	Nearly everyday	Nearly everyday	Several days	Several days	Not at all	Not at all	Several days	Several days	Nearly everyday	Several days	Nearly everyday	Not at all	Nearly everyday	Not at all	Not at all	Several days	Somewhat difficult
2023/05/30 9:47:12 am EEST	Yes	21	Female	Student	Khartoum bahri	Single	Less than 33,000	No	No	Several days	More than half the days	Nearly everyday	Nearly everyday	Not at all	Nearly everyday	Nearly everyday	Nearly everyday	Nearly everyday	Nearly everyday	Nearly everyday	Nearly everyday	Several days	More than half the days	Nearly everyday	Nearly everyday	Somewhat difficult
2023/05/30 10:31:38 am EEST	Yes	23	Male	Student	Khartoum bahri	Single	Less than 33,000	No	No	Several days	Not at all	Several days	Several days	Several days	Not at all	Several days	Several days	Several days	Not at all	Several days	Several days	Several days	Several days	Not at all	Not at all	Somewhat difficult
2023/05/30 11:09:36 am EEST	Yes	19	Female	Student	Khartoum	Single	33,000 - 150,000	No	No	Several days	Not at all	Not at all	Not at all	Not at all	Several days	Not at all	More than half the days	Several days	Nearly everyday	More than half the days	Several days	Several days	Not at all	Not at all	Not at all	Not difficult at all
2023/05/30 11:39:05 am EEST	Yes	25	Female	Doctor	Khartoum	Single	33,000 - 150,000	No	No	Several days	Several days	Several days	Several days	Not at all	Several days	Several days	Several days	Several days	Several days	More than half the days	Several days	More than half the days	Several days	Several days	Several days	Very difficult
2023/05/30 11:46:35 am EEST	Yes	27	Female	Pharmacist	Khartoum bahri	Divorced	33,000 - 150,000	Yes	No	Several days	Several days	Several days	Not at all	Not at all	Several days	Not at all	More than half the days	More than half the days	Several days	More than half the days	More than half the days	Several days	Several days	Several days	More than half the days	Somewhat difficult
2023/05/30 11:57:01 am EEST	Yes	25	Female	Student	Omdurman	Single	Less than 33,000	No	No	Nearly everyday	Several days	Several days	Several days	More than half the days	Nearly everyday	More than half the days	More than half the days	Nearly everyday	Nearly everyday	Nearly everyday	Nearly everyday	Nearly everyday	More than half the days	Nearly everyday	Nearly everyday	Very difficult
2023/05/30 1:28:50 pm EEST	Yes	27	Female	Other	Khartoum	Single	More than 250,000	No	No	Nearly everyday	Nearly everyday	Nearly everyday	Nearly everyday	Nearly everyday	Nearly everyday	Nearly everyday	More than half the days	Nearly everyday	More than half the days	More than half the days	More than half the days	Nearly everyday	More than half the days	Several days	More than half the days	Very difficult
2023/05/30 1:37:34 pm EEST	Yes	33	Female	Pharmacist	Khartoum bahri	Married	33,000 - 150,000	No	No	Several days	Several days	Several days	Nearly everyday	Several days	More than half the days	More than half the days	Nearly everyday	Nearly everyday	Several days	Several days	Nearly everyday	Nearly everyday	Several days	Not at all	Not at all	Very difficult
2023/05/30 1:44:06 pm EEST	Yes	25	Female	Governmental employee	Khartoum	Married	150,000 - 250,000	No	No	Nearly everyday	Nearly everyday	Nearly everyday	Nearly everyday	Nearly everyday	Nearly everyday	Nearly everyday	Nearly everyday	Nearly everyday	Nearly everyday	Nearly everyday	More than half the days	Nearly everyday	Nearly everyday	More than half the days	Not at all	Somewhat difficult
2023/05/30 1:53:10 pm EEST	Yes	45	Female	Engineer	Omdurman	Married	33,000 - 150,000	No	No	Nearly everyday	Nearly everyday	Nearly everyday	Nearly everyday	Several days	More than half the days	Nearly everyday	More than half the days	Nearly everyday	More than half the days	More than half the days	More than half the days	Nearly everyday	More than half the days	Not at all	Not at all	Very difficult
2023/05/30 1:54:08 pm EEST	Yes	28	Male	Other	Omdurman	Married	More than 250,000	No	No	Nearly everyday	Nearly everyday	Nearly everyday	Nearly everyday	Nearly everyday	Nearly everyday	Nearly everyday	More than half the days	More than half the days	More than half the days	Nearly everyday	More than half the days	More than half the days	Nearly everyday	Nearly everyday	Not at all	Extremely difficult
2023/05/30 3:37:37 pm EEST	Yes	42	Female	Doctor	Omdurman	Single	33,000 - 150,000	No	No	Several days	More than half the days	Several days	Several days	Not at all	Several days	More than half the days	Nearly everyday	Several days	Several days	Nearly everyday	Nearly everyday	Nearly everyday	Nearly everyday	Not at all	Not at all	Somewhat difficult
2023/05/30 3:53:29 pm EEST	Yes	33	Female	Engineer	Khartoum bahri	Single	150,000 - 250,000	No	No	Nearly everyday	Several days	Nearly everyday	More than half the days	More than half the days	Nearly everyday	Nearly everyday	More than half the days	Nearly everyday	Nearly everyday	Nearly everyday	Nearly everyday	Nearly everyday	Nearly everyday	More than half the days	Several days	Somewhat difficult
2023/05/30 4:11:27 pm EEST	Yes	18	Male	Student	Khartoum	Single	Less than 33,000	No	No	Not at all	Not at all	Not at all	Not at all	Several days	More than half the days	Several days	Not at all	Several days	Not at all	Not at all	Not at all	More than half the days	Not at all	Not at all	Not at all	Not difficult at all
2023/05/30 4:34:26 pm EEST	Yes	18	Female	Student	Omdurman	Single	150,000 - 250,000	No	No	Several days	Several days	Several days	Not at all	Not at all	Not at all	Not at all	More than half the days	More than half the days	Not at all	Several days	Several days	More than half the days	More than half the days	Not at all	Not at all	Somewhat difficult
2023/05/30 4:42:05 pm EEST	Yes	18	Male	Student	Khartoum	Single	33,000 - 150,000	No	No	Several days	Several days	Nearly everyday	Nearly everyday	Several days	More than half the days	Not at all	Nearly everyday	Nearly everyday	Nearly everyday	Nearly everyday	Nearly everyday	Nearly everyday	Not at all	Nearly everyday	Not at all	Very difficult
2023/05/30 4:45:03 pm EEST	Yes	25	Female	Pharmacist	Khartoum	Single	33,000 - 150,000	No	No	Nearly everyday	Nearly everyday	Nearly everyday	Nearly everyday	Nearly everyday	Nearly everyday	Several days	Nearly everyday	Nearly everyday	Several days	More than half the days	Nearly everyday	Nearly everyday	Nearly everyday	Not at all	Nearly everyday	Extremely difficult
2023/05/30 4:56:56 pm EEST	Yes	40	Female	Engineer	Khartoum	Single	More than 250,000	No	No	Nearly everyday	Nearly everyday	Nearly everyday	Nearly everyday	Nearly everyday	Nearly everyday	Nearly everyday	Nearly everyday	Nearly everyday	Nearly everyday	Nearly everyday	Nearly everyday	Nearly everyday	Nearly everyday	Nearly everyday	Not at all	Very difficult
2023/05/30 5:01:08 pm EEST	Yes	19	Female	Student	Khartoum	Single	33,000 - 150,000	No	No	Several days	Not at all	Several days	Not at all	Not at all	More than half the days	Several days	Several days	Several days	Not at all	More than half the days	More than half the days	Not at all	Not at all	Several days	Not at all	Not difficult at all
2023/05/30 5:15:36 pm EEST	Yes	30	Female	Student	Khartoum	Divorced	33,000 - 150,000	No	No	Several days	Nearly everyday	Nearly everyday	Not at all	Not at all	Not at all	Nearly everyday	Several days	Several days	Not at all	More than half the days	Not at all	Several days	Not at all	Not at all	Not at all	Not difficult at all
2023/05/30 5:21:15 pm EEST	Yes	21	Female	Student	Khartoum	Single	33,000 - 150,000	No	No	Nearly everyday	Several days	Nearly everyday	Nearly everyday	Several days	Several days	Nearly everyday	Several days	Nearly everyday	Nearly everyday	Several days	Nearly everyday	Not at all	Several days	Several days	Not at all	Somewhat difficult
2023/05/30 5:26:17 pm EEST	Yes	23	Male	Engineer	Khartoum bahri	Single	33,000 - 150,000	No	No	Nearly everyday	Nearly everyday	Nearly everyday	More than half the days	Nearly everyday	More than half the days	Nearly everyday	Nearly everyday	Nearly everyday	Several days	More than half the days	More than half the days	Nearly everyday	Nearly everyday	Several days	Not at all	Extremely difficult
2023/05/30 5:31:02 pm EEST	Yes	27	Female	Student	Khartoum	Single	Less than 33,000	No	No	Not at all	Not at all	Not at all	Not at all	Not at all	Not at all	Not at all	Not at all	Not at all	Nearly everyday	Not at all	Nearly everyday	Several days	Several days	Not at all	Not at all	Not difficult at all
2023/05/30 5:53:04 pm EEST	Yes	52	Male	Engineer	Khartoum bahri	Married	More than 250,000	No	No	Several days	Several days	More than half the days	More than half the days	Several days	Nearly everyday	More than half the days	Several days	Several days	More than half the days	More than half the days	Several days	Not at all	Not at all	Not at all	Not at all	Not difficult at all
2023/05/30 6:00:24 pm EEST	Yes	44	Male	Other	Khartoum bahri	Married	More than 250,000	No	No	Several days	Not at all	Not at all	Several days	Not at all	Not at all	Not at all	Several days	Not at all	Several days	Several days	Several days	Several days	Not at all	Several days	Not at all	Not difficult at all
2023/05/30 6:14:19 pm EEST	Yes	25	Female	Engineer	Khartoum	Single	Less than 33,000	No	No	More than half the days	Several days	Nearly everyday	Not at all	Not at all	Several days	Not at all	More than half the days	More than half the days	Not at all	More than half the days	More than half the days	More than half the days	Not at all	More than half the days	More than half the days	Somewhat difficult
2023/05/30 6:15:54 pm EEST	Yes	59	Male	Other	Khartoum	Married	More than 250,000	No	No	Nearly everyday	Nearly everyday	Nearly everyday	Nearly everyday	Nearly everyday	Nearly everyday	Nearly everyday	More than half the days	More than half the days	Several days	More than half the days	More than half the days	More than half the days	More than half the days	Several days	Several days	Somewhat difficult
2023/05/30 6:41:58 pm EEST	Yes	20	Female	Student	Omdurman	Single	33,000 - 150,000	No	No	Not at all	Not at all	Not at all	Not at all	Not at all	Not at all	Not at all	Nearly everyday	Not at all	Nearly everyday	Nearly everyday	Nearly everyday	Nearly everyday	Nearly everyday	Nearly everyday	Not at all	Not difficult at all
2023/05/30 6:44:46 pm EEST	Yes	18	Female	Student	Khartoum	Single	More than 250,000	No	No	Nearly everyday	Nearly everyday	Nearly everyday	Nearly everyday	Nearly everyday	Nearly everyday	Nearly everyday	Nearly everyday	Nearly everyday	Nearly everyday	Nearly everyday	Nearly everyday	Nearly everyday	Nearly everyday	Nearly everyday	Nearly everyday	Extremely difficult
2023/05/30 6:45:04 pm EEST	Yes	19	Female	Student	Khartoum	Single	Less than 33,000	No	No	Nearly everyday	More than half the days	More than half the days	Nearly everyday	More than half the days	More than half the days	More than half the days	Nearly everyday	More than half the days	Nearly everyday	Nearly everyday	Nearly everyday	More than half the days	More than half the days	Several days	Not at all	Somewhat difficult
2023/05/30 6:46:23 pm EEST	Yes	19	Female	Student	Khartoum	Single	More than 250,000	No	No	Nearly everyday	More than half the days	Not at all	Nearly everyday	Several days	Nearly everyday	Not at all	Nearly everyday	Nearly everyday	Nearly everyday	Nearly everyday	Nearly everyday	Nearly everyday	Nearly everyday	Not at all	Several days	Somewhat difficult
2023/05/30 6:47:08 pm EEST	Yes	18	Male	Student	Omdurman	Single	150,000 - 250,000	No	No	Not at all	Several days	Several days	More than half the days	Not at all	More than half the days	Several days	Several days	Several days	Not at all	More than half the days	Not at all	More than half the days	Several days	Not at all	Not at all	Somewhat difficult
2023/05/30 6:49:29 pm EEST	Yes	19	Female	Student	Khartoum	Single	150,000 - 250,000	No	No	Nearly everyday	Nearly everyday	Nearly everyday	More than half the days	More than half the days	Nearly everyday	More than half the days	Several days	More than half the days	More than half the days	More than half the days	Several days	Several days	Several days	Several days	Not at all	Somewhat difficult
2023/05/30 6:50:05 pm EEST	Yes	19	Female	Student	Omdurman	Single	More than 250,000	No	No	More than half the days	More than half the days	Not at all	Nearly everyday	More than half the days	Nearly everyday	Not at all	Nearly everyday	Nearly everyday	Nearly everyday	Nearly everyday	Nearly everyday	Nearly everyday	Nearly everyday	Not at all	Several days	Somewhat difficult
2023/05/30 6:54:00 pm EEST	Yes	18	Female	Student	Khartoum	Single	33,000 - 150,000	No	No	Nearly everyday	Nearly everyday	Nearly everyday	Several days	More than half the days	More than half the days	Nearly everyday	Several days	More than half the days	Several days	Nearly everyday	Several days	Nearly everyday	Several days	Not at all	Several days	Very difficult
2023/05/30 6:57:27 pm EEST	Yes	18	Male	Student	Khartoum bahri	Single	Less than 33,000	No	No	Not at all	Not at all	Several days	Not at all	Not at all	Not at all	Not at all	Nearly everyday	Several days	More than half the days	More than half the days	Several days	More than half the days	Nearly everyday	Not at all	Not at all	Not difficult at all
2023/05/30 7:03:12 pm EEST	Yes	18	Female	Student	Khartoum	Single	More than 250,000	No	No	More than half the days	Several days	Several days	Several days	Not at all	Several days	Several days	Not at all	Several days	Several days	Several days	Not at all	Not at all	Not at all	Not at all	Not at all	Somewhat difficult
2023/05/30 7:16:39 pm EEST	Yes	18	Female	Student	Khartoum	Single	More than 250,000	No	No	More than half the days	More than half the days	More than half the days	More than half the days	Several days	Several days	Nearly everyday	More than half the days	Nearly everyday	Several days	Several days	More than half the days	Nearly everyday	More than half the days	Not at all	Not at all	Very difficult
2023/05/30 7:52:00 pm EEST	Yes	18	Female	Student	Khartoum	Single	33,000 - 150,000	No	No	Several days	Several days	Several days	Several days	Not at all	Several days	Not at all	Several days	Not at all	More than half the days	More than half the days	More than half the days	Several days	Nearly everyday	Nearly everyday	Nearly everyday	Somewhat difficult
2023/05/30 7:53:36 pm EEST	Yes	19	Male	Student	Khartoum	Single	Less than 33,000	Yes	No	Several days	Several days	Several days	Several days	Several days	Not at all	Nearly everyday	Nearly everyday	Nearly everyday	Several days	Several days	Not at all	Not at all	Nearly everyday	Nearly everyday	Not at all	Very difficult
2023/05/30 7:54:49 pm EEST	Yes	18	Male	Student	Khartoum	Single	Less than 33,000	No	No	Not at all	Not at all	Not at all	Not at all	Not at all	Not at all	Not at all	Several days	Several days	Not at all	Not at all	Several days	Not at all	Not at all	Not at all	Several days	Not difficult at all
2023/05/30 8:12:49 pm EEST	Yes	22	Female	Student	Khartoum	Single	150,000 - 250,000	No	No	More than half the days	Several days	Nearly everyday	Several days	Not at all	More than half the days	Nearly everyday	Several days	Several days	More than half the days	Nearly everyday	Not at all	More than half the days	Several days	Not at all	Several days	Somewhat difficult
2023/05/30 8:13:37 pm EEST	Yes	25	Male	Doctor	Omdurman	Single	Less than 33,000	No	No	Not at all	Not at all	Not at all	Not at all	Not at all	Not at all	Not at all	Several days	Not at all	Several days	Several days	Not at all	Several days	Several days	Not at all	Not at all	Not difficult at all
2023/05/30 8:20:47 pm EEST	Yes	23	Female	Student	Khartoum bahri	Single	Less than 33,000	No	No	Not at all	Several days	Nearly everyday	Nearly everyday	Several days	Nearly everyday	Nearly everyday	More than half the days	More than half the days	Nearly everyday	Nearly everyday	Nearly everyday	Nearly everyday	Nearly everyday	Several days	Nearly everyday	Somewhat difficult
2023/05/30 9:09:02 pm EEST	Yes	28	Female	Other	Omdurman	Single	150,000 - 250,000	No	No	Several days	Nearly everyday	Nearly everyday	Several days	Not at all	Several days	Several days	Several days	Several days	Several days	Several days	Several days	Several days	More than half the days	Not at all	Not at all	Somewhat difficult
2023/05/30 9:52:13 pm EEST	Yes	28	Female	Engineer	Omdurman	Married	33,000 - 150,000	No	No	Several days	Several days	More than half the days	Several days	Not at all	Not at all	Several days	Several days	Several days	Several days	Nearly everyday	Several days	Several days	Nearly everyday	Several days	Not at all	Somewhat difficult
2023/05/30 9:54:05 pm EEST	Yes	37	Male	Doctor	Khartoum	Single	33,000 - 150,000	No	No	Nearly everyday	Several days	More than half the days	Nearly everyday	Several days	More than half the days	Several days	Nearly everyday	Nearly everyday	Not at all	Several days	Several days	Nearly everyday	Nearly everyday	Not at all	Not at all	Not difficult at all
2023/05/30 9:58:02 pm EEST	Yes	22	Female	Student	Omdurman	Single	Less than 33,000	No	No	Nearly everyday	Several days	Nearly everyday	Several days	Several days	Several days	Several days	More than half the days	More than half the days	Nearly everyday	Nearly everyday	Nearly everyday	Several days	Several days	Several days	Not at all	Somewhat difficult
2023/05/30 10:01:56 pm EEST	Yes	18	Male	Student	Khartoum	Single	150,000 - 250,000	No	No	Not at all	Not at all	Not at all	Not at all	Not at all	Several days	Not at all	Several days	Several days	Several days	Several days	More than half the days	More than half the days	More than half the days	Several days	Not at all	Somewhat difficult
2023/05/30 10:51:50 pm EEST	Yes	34	Female	Doctor	Khartoum	Married	33,000 - 150,000	No	No	Nearly everyday	Nearly everyday	Nearly everyday	More than half the days	Several days	More than half the days	Nearly everyday	Nearly everyday	Nearly everyday	More than half the days	More than half the days	More than half the days	More than half the days	More than half the days	More than half the days	Several days	Somewhat difficult
2023/05/30 11:42:10 pm EEST	Yes	18	Female	Student	Khartoum	Single	150,000 - 250,000	No	No	Several days	Not at all	Several days	Several days	Not at all	Several days	More than half the days	More than half the days	Several days	More than half the days	More than half the days	Several days	More than half the days	Nearly everyday	Not at all	Not at all	Somewhat difficult
2023/05/30 11:43:19 pm EEST	Yes	19	Male	Student	Khartoum	Single	33,000 - 150,000	No	No	Several days	Not at all	Not at all	Several days	Several days	Several days	More than half the days	Several days	Several days	Several days	Several days	Several days	Not at all	More than half the days	Several days	Not at all	Somewhat difficult
2023/05/30 11:53:08 pm EEST	Yes	26	Female	Student	Omdurman	Single	Less than 33,000	No	No	Nearly everyday	More than half the days	Several days	Several days	Several days	Several days	Nearly everyday	More than half the days	Nearly everyday	Nearly everyday	Nearly everyday	Nearly everyday	Nearly everyday	Nearly everyday	Several days	Nearly everyday	Very difficult
2023/05/31 12:26:21 am EEST	Yes	22	Female	Student	Khartoum	Single	More than 250,000	No	No	Several days	Several days	Several days	Several days	Not at all	More than half the days	Several days	More than half the days	Several days	More than half the days	More than half the days	More than half the days	More than half the days	Several days	Not at all	Not at all	Very difficult
2023/05/31 12:44:17 am EEST	Yes	20	Female	Student	Khartoum	Single	More than 250,000	No	No	Several days	Not at all	Not at all	Not at all	Not at all	Not at all	Not at all	More than half the days	Several days	Several days	Several days	More than half the days	Several days	Not at all	Not at all	Not at all	Extremely difficult
2023/05/31 1:18:02 am EEST	Yes	18	Male	Student	Omdurman	Single	Less than 33,000	No	No	Several days	Several days	Not at all	Several days	Several days	More than half the days	Not at all	More than half the days	Several days	Several days	Several days	More than half the days	Not at all	Several days	Not at all	Not at all	Somewhat difficult
2023/05/31 4:40:37 am EEST	Yes	34	Female	Other	Khartoum bahri	Married	33,000 - 150,000	Yes	No	Nearly everyday	Several days	Several days	Several days	Not at all	Nearly everyday	Nearly everyday	Several days	Nearly everyday	Nearly everyday	Nearly everyday	Nearly everyday	Nearly everyday	Several days	Not at all	Not at all	Not difficult at all
2023/05/31 5:23:54 am EEST	Yes	19	Female	Student	Khartoum	Single	150,000 - 250,000	No	No	More than half the days	Nearly everyday	Nearly everyday	More than half the days	More than half the days	Nearly everyday	Not at all	Several days	More than half the days	Nearly everyday	More than half the days	Nearly everyday	Not at all	Nearly everyday	Not at all	Not at all	Somewhat difficult
2023/05/31 6:26:52 am EEST	Yes	18	Male	Student	Khartoum	Single	33,000 - 150,000	No	No	Nearly everyday	Several days	More than half the days	Nearly everyday	Several days	More than half the days	Not at all	Nearly everyday	Nearly everyday	Not at all	More than half the days	More than half the days	Nearly everyday	Nearly everyday	Not at all	More than half the days	Very difficult
2023/05/31 9:09:23 am EEST	Yes	18	Female	Student	Khartoum	Single	Less than 33,000	No	No	Nearly everyday	More than half the days	More than half the days	More than half the days	Nearly everyday	Nearly everyday	Nearly everyday	More than half the days	More than half the days	More than half the days	Nearly everyday	Not at all	More than half the days	Several days	Not at all	More than half the days	Somewhat difficult
2023/05/31 10:57:01 am EEST	Yes	41	Female	Other	Khartoum	Married	More than 250,000	No	No	More than half the days	More than half the days	Several days	Nearly everyday	Several days	More than half the days	Not at all	Nearly everyday	Nearly everyday	Not at all	Nearly everyday	Several days	Nearly everyday	Several days	More than half the days	Nearly everyday	Somewhat difficult
2023/05/31 11:23:28 am EEST	Yes	25	Female	Pharmacist	Omdurman	Single	33,000 - 150,000	No	No	Not at all	Several days	Several days	Not at all	Not at all	Not at all	Several days	Several days	Several days	Nearly everyday	Nearly everyday	Not at all	Several days	Not at all	Not at all	Not at all	Somewhat difficult
2023/05/31 11:25:08 am EEST	Yes	33	Female	Other	Khartoum bahri	Married	150,000 - 250,000	No	No	More than half the days	More than half the days	Several days	More than half the days	Not at all	More than half the days	Several days	Several days	More than half the days	Nearly everyday	Nearly everyday	More than half the days	More than half the days	Several days	Several days	Not at all	Very difficult
2023/05/31 11:26:18 am EEST	Yes	36	Male	Tradesman	Khartoum	Single	150,000 - 250,000	No	No	Several days	Several days	Several days	Several days	Several days	Several days	More than half the days	Several days	Several days	Several days	Several days	Several days	Several days	Several days	Several days	Several days	Extremely difficult
2023/05/31 12:38:18 pm EEST	Yes	19	Female	Student	Omdurman	Single	More than 250,000	No	No	Nearly everyday	More than half the days	Several days	Several days	More than half the days	Nearly everyday	Several days	More than half the days	Nearly everyday	Nearly everyday	More than half the days	Nearly everyday	More than half the days	More than half the days	Nearly everyday	More than half the days	Very difficult
2023/05/31 12:54:04 pm EEST	Yes	22	Male	Student	Khartoum	Single	150,000 - 250,000	No	No	Several days	Several days	Nearly everyday	Nearly everyday	Several days	Several days	Several days	Several days	More than half the days	Several days	Several days	More than half the days	Several days	More than half the days	Several days	Several days	Not difficult at all
2023/05/31 1:14:21 pm EEST	Yes	25	Female	Doctor	Omdurman	Single	Less than 33,000	No	No	Several days	Several days	Not at all	Nearly everyday	Several days	Not at all	Several days	More than half the days	Several days	Several days	Several days	More than half the days	Not at all	Not at all	Not at all	Not at all	Somewhat difficult
2023/05/31 2:11:10 pm EEST	Yes	18	Female	Student	Omdurman	Single	More than 250,000	No	No	More than half the days	Several days	More than half the days	More than half the days	Several days	More than half the days	Nearly everyday	More than half the days	Nearly everyday	Several days	More than half the days	Not at all	Not at all	More than half the days	Not at all	Several days	Somewhat difficult
2023/05/31 2:57:05 pm EEST	Yes	21	Female	Student	Omdurman	Single	Less than 33,000	No	No	Nearly everyday	Nearly everyday	Several days	More than half the days	Nearly everyday	Nearly everyday	Nearly everyday	More than half the days	More than half the days	More than half the days	More than half the days	More than half the days	More than half the days	Several days	Several days	More than half the days	Somewhat difficult
2023/05/31 4:48:51 pm EEST	Yes	32	Female	Governmental employee	Omdurman	Single	33,000 - 150,000	No	No	Several days	Several days	Several days	Not at all	More than half the days	Not at all	Several days	Several days	More than half the days	Nearly everyday	Several days	Not at all	Not at all	Not at all	Not at all	Not at all	Not difficult at all
2023/05/31 5:07:27 pm EEST	Yes	17	Female	Student	Khartoum bahri	Single	Less than 33,000	No	No	Several days	Not at all	Not at all	Nearly everyday	Several days	Several days	Not at all	Nearly everyday	More than half the days	Nearly everyday	Nearly everyday	Several days	Nearly everyday	Nearly everyday	Several days	Nearly everyday	Very difficult
2023/05/31 7:35:32 pm EEST	Yes	18	Male	Student	Omdurman	Single	33,000 - 150,000	No	No	Several days	Not at all	Not at all	Several days	Not at all	Several days	Not at all	Not at all	Several days	Nearly everyday	More than half the days	More than half the days	Not at all	Not at all	Not at all	Not at all	Not difficult at all
2023/05/31 8:06:48 pm EEST	Yes	18	Female	Student	Khartoum	Single	33,000 - 150,000	No	No	Several days	More than half the days	Nearly everyday	Several days	Several days	Nearly everyday	Nearly everyday	More than half the days	Nearly everyday	Not at all	Nearly everyday	Nearly everyday	Nearly everyday	Nearly everyday	Not at all	More than half the days	Very difficult
2023/05/31 9:27:12 pm EEST	Yes	25	Male	Other	Khartoum bahri	Single	33,000 - 150,000	No	No	More than half the days	Several days	Several days	Several days	Not at all	Several days	Several days	More than half the days	Several days	Not at all	More than half the days	More than half the days	Not at all	Nearly everyday	Not at all	Not at all	Somewhat difficult
2023/05/31 11:24:13 pm EEST	Yes	52	Male	Engineer	Khartoum bahri	Married	More than 250,000	No	No	More than half the days	More than half the days	Several days	Several days	Not at all	Not at all	Not at all	Several days	Several days	More than half the days	More than half the days	More than half the days	Several days	Several days	Not at all	Not at all	Not difficult at all
2023/05/31 11:37:25 pm EEST	Yes	22	Female	Other	Omdurman	Single	33,000 - 150,000	No	No	Nearly everyday	Nearly everyday	Nearly everyday	Nearly everyday	Several days	Nearly everyday	More than half the days	Nearly everyday	Nearly everyday	More than half the days	More than half the days	Several days	Nearly everyday	Nearly everyday	More than half the days	Not at all	Somewhat difficult
2023/05/31 11:42:35 pm EEST	Yes	28	Female	Other	Khartoum bahri	Single	33,000 - 150,000	No	No	Several days	Not at all	Not at all	Several days	Not at all	Several days	Nearly everyday	Several days	Several days	More than half the days	Several days	Several days	Several days	Several days	Several days	Not at all	Somewhat difficult
2023/05/31 11:46:49 pm EEST	Yes	20	Female	Student	Khartoum	Single	33,000 - 150,000	No	No	Several days	More than half the days	Several days	Several days	Not at all	Several days	Not at all	Several days	Several days	Nearly everyday	Several days	Nearly everyday	Several days	Several days	Not at all	Not at all	Somewhat difficult
2023/05/31 11:46:56 pm EEST	Yes	26	Female	Other	Khartoum bahri	Single	33,000 - 150,000	No	No	Nearly everyday	Nearly everyday	Nearly everyday	Nearly everyday	Nearly everyday	Nearly everyday	Nearly everyday	Nearly everyday	Nearly everyday	Nearly everyday	Nearly everyday	Nearly everyday	Nearly everyday	Nearly everyday	Nearly everyday	Nearly everyday	Extremely difficult
2023/05/31 11:48:05 pm EEST	Yes	22	Female	Student	Khartoum	Single	Less than 33,000	No	No	Nearly everyday	More than half the days	Nearly everyday	Nearly everyday	Nearly everyday	Nearly everyday	Nearly everyday	Nearly everyday	Nearly everyday	More than half the days	Nearly everyday	Nearly everyday	Nearly everyday	Several days	Several days	More than half the days	Extremely difficult
2023/05/31 11:48:50 pm EEST	Yes	23	Male	Engineer	Omdurman	Single	33,000 - 150,000	No	No	Several days	Nearly everyday	More than half the days	Nearly everyday	More than half the days	Several days	Nearly everyday	Nearly everyday	More than half the days	Nearly everyday	Nearly everyday	Nearly everyday	Nearly everyday	More than half the days	Not at all	Not at all	Not difficult at all
2023/05/31 11:51:48 pm EEST	Yes	19	Female	Student	Khartoum bahri	Single	Less than 33,000	No	No	Nearly everyday	Nearly everyday	Nearly everyday	Several days	Several days	Nearly everyday	Not at all	More than half the days	Nearly everyday	Nearly everyday	Nearly everyday	Several days	Several days	Nearly everyday	Not at all	Not at all	Somewhat difficult
2023/05/31 11:52:25 pm EEST	Yes	27	Male	Engineer	Khartoum bahri	Single	33,000 - 150,000	No	Yes	Nearly everyday	More than half the days	Nearly everyday	Nearly everyday	Several days	Several days	Nearly everyday	Several days	More than half the days	Nearly everyday	Nearly everyday	More than half the days	Not at all	More than half the days	Nearly everyday	Not at all	Very difficult
2023/05/31 11:57:34 pm EEST	Yes	27	Female	Freelancer	Omdurman	Single	33,000 - 150,000	No	No	More than half the days	Nearly everyday	Nearly everyday	Several days	Nearly everyday	Nearly everyday	More than half the days	More than half the days	Nearly everyday	Nearly everyday	More than half the days	Nearly everyday	Not at all	Several days	Not at all	Not at all	Somewhat difficult
2023/05/31 11:58:54 pm EEST	Yes	23	Male	Student	Omdurman	Single	33,000 - 150,000	No	No	Nearly everyday	Nearly everyday	Nearly everyday	Nearly everyday	More than half the days	Nearly everyday	More than half the days	Nearly everyday	Nearly everyday	More than half the days	More than half the days	Several days	Nearly everyday	Nearly everyday	More than half the days	Several days	Very difficult
2023/06/01 12:11:00 am EEST	Yes	24	Male	Student	Khartoum	Single	33,000 - 150,000	No	No	Several days	Several days	Several days	Not at all	More than half the days	More than half the days	More than half the days	More than half the days	More than half the days	Several days	Nearly everyday	Several days	Several days	More than half the days	Not at all	Not at all	Somewhat difficult
2023/06/01 12:16:34 am EEST	Yes	24	Male	Engineer	Omdurman	Single	More than 250,000	No	No	Not at all	Not at all	Not at all	Not at all	Not at all	Not at all	Several days	Several days	Several days	Several days	Not at all	Not at all	Not at all	Not at all	Not at all	Not at all	Not difficult at all
2023/06/01 12:37:26 am EEST	Yes	21	Female	Student	Omdurman	Single	Less than 33,000	No	No	Nearly everyday	Several days	Nearly everyday	More than half the days	Several days	Nearly everyday	Nearly everyday	Nearly everyday	Several days	Several days	Nearly everyday	More than half the days	Several days	Several days	Not at all	Not at all	Somewhat difficult
2023/06/01 12:44:22 am EEST	Yes	23	Female	Other	Khartoum bahri	Single	Less than 33,000	No	No	Nearly everyday	More than half the days	Several days	Nearly everyday	Several days	Several days	Nearly everyday	More than half the days	More than half the days	More than half the days	More than half the days	Nearly everyday	Nearly everyday	More than half the days	Not at all	Not at all	Not difficult at all
2023/06/01 12:49:38 am EEST	Yes	32	Female	Freelancer	Khartoum	Married	33,000 - 150,000	No	No	Several days	Nearly everyday	Nearly everyday	More than half the days	Not at all	Several days	More than half the days	More than half the days	Nearly everyday	Nearly everyday	More than half the days	Nearly everyday	Nearly everyday	More than half the days	More than half the days	Not at all	Somewhat difficult
2023/06/01 1:00:20 am EEST	Yes	29	Female	Doctor	Khartoum	Single	150,000 - 250,000	No	No	Several days	More than half the days	Several days	Nearly everyday	Not at all	Several days	Nearly everyday	Nearly everyday	Several days	More than half the days	Nearly everyday	More than half the days	Nearly everyday	More than half the days	Not at all	Not at all	Somewhat difficult
2023/06/01 1:14:56 am EEST	Yes	31	Female	Pharmacist	Omdurman	Single	Less than 33,000	Yes	No	Several days	Not at all	Not at all	Several days	Not at all	Not at all	Not at all	Several days	Several days	Not at all	Several days	Not at all	More than half the days	Not at all	Not at all	Not at all	Somewhat difficult
2023/06/01 1:16:42 am EEST	Yes	31	Female	Engineer	Omdurman	Married	Less than 33,000	No	No	Nearly everyday	Nearly everyday	Nearly everyday	Nearly everyday	Several days	Nearly everyday	Nearly everyday	Several days	Nearly everyday	Several days	Nearly everyday	Nearly everyday	Not at all	Several days	Not at all	Not at all	Not difficult at all
2023/06/01 2:27:31 am EEST	Yes	22	Male	Freelancer	Khartoum	Single	33,000 - 150,000	No	No	More than half the days	Not at all	More than half the days	Several days	More than half the days	Not at all	Several days	More than half the days	More than half the days	Nearly everyday	More than half the days	Several days	Several days	Not at all	Several days	Not at all	Somewhat difficult
2023/06/01 3:07:22 am EEST	Yes	23	Male	Student	Khartoum	Single	Less than 33,000	No	No	Nearly everyday	Nearly everyday	Several days	More than half the days	Nearly everyday	Not at all	Several days	Several days	Nearly everyday	Nearly everyday	Nearly everyday	Nearly everyday	Several days	Nearly everyday	Not at all	Several days	Somewhat difficult
2023/06/01 3:47:24 am EEST	Yes	29	Female	Other	Khartoum bahri	Single	More than 250,000	No	No	Nearly everyday	Several days	Nearly everyday	Several days	Several days	Nearly everyday	Nearly everyday	Nearly everyday	More than half the days	Nearly everyday	Nearly everyday	Nearly everyday	Nearly everyday	Several days	Not at all	Not at all	Somewhat difficult
2023/06/01 7:12:16 am EEST	Yes	19	Female	Student	Khartoum bahri	Single	150,000 - 250,000	No	No	Nearly everyday	Nearly everyday	Nearly everyday	Nearly everyday	Nearly everyday	Nearly everyday	Nearly everyday	Nearly everyday	Nearly everyday	Nearly everyday	Nearly everyday	Nearly everyday	Nearly everyday	Nearly everyday	Nearly everyday	Nearly everyday	Extremely difficult
2023/06/01 7:40:38 am EEST	Yes	27	Female	Tradesman	Omdurman	Married	Less than 33,000	No	No	Nearly everyday	Nearly everyday	Nearly everyday	Nearly everyday	Nearly everyday	Nearly everyday	More than half the days	Several days	More than half the days	Not at all	Nearly everyday	Not at all	More than half the days	Nearly everyday	Nearly everyday	Nearly everyday	Extremely difficult
2023/06/01 8:39:41 am EEST	Yes	22	Female	Student	Khartoum bahri	Single	33,000 - 150,000	No	No	Nearly everyday	More than half the days	Several days	More than half the days	Not at all	More than half the days	Several days	Several days	More than half the days	Several days	More than half the days	Several days	Several days	Not at all	Not at all	Not at all	Very difficult
2023/06/01 9:45:28 am EEST	Yes	29	Male	Engineer	Khartoum bahri	Single	150,000 - 250,000	No	No	More than half the days	Nearly everyday	Nearly everyday	Nearly everyday	Nearly everyday	Nearly everyday	Nearly everyday	Nearly everyday	Nearly everyday	Nearly everyday	Nearly everyday	Nearly everyday	Nearly everyday	Nearly everyday	More than half the days	Several days	Somewhat difficult
2023/06/01 10:08:31 am EEST	Yes	39	Male	Tradesman	Khartoum bahri	Single	33,000 - 150,000	No	No	Nearly everyday	Several days	More than half the days	Nearly everyday	Several days	More than half the days	Nearly everyday	Nearly everyday	Nearly everyday	Nearly everyday	More than half the days	Nearly everyday	Nearly everyday	Nearly everyday	Not at all	Not at all	Extremely difficult
2023/06/01 11:26:16 am EEST	Yes	25	Female	Student	Khartoum	Single	Less than 33,000	No	No	Nearly everyday	Nearly everyday	Nearly everyday	Nearly everyday	Nearly everyday	Nearly everyday	Nearly everyday	Nearly everyday	Nearly everyday	Nearly everyday	Nearly everyday	Nearly everyday	Nearly everyday	Nearly everyday	Nearly everyday	Nearly everyday	Somewhat difficult
2023/06/01 11:47:12 am EEST	Yes	18	Female	Student	Khartoum bahri	Single	Less than 33,000	No	No	Several days	Not at all	Not at all	More than half the days	Not at all	Several days	Several days	More than half the days	Several days	Nearly everyday	Nearly everyday	Several days	Not at all	Several days	Not at all	Not at all	Somewhat difficult
2023/06/01 11:47:41 am EEST	Yes	24	Female	Doctor	Khartoum	Single	150,000 - 250,000	No	No	More than half the days	More than half the days	Nearly everyday	More than half the days	More than half the days	Nearly everyday	Nearly everyday	More than half the days	More than half the days	Nearly everyday	More than half the days	Nearly everyday	Nearly everyday	Nearly everyday	More than half the days	More than half the days	Very difficult
2023/06/01 12:50:54 pm EEST	Yes	43	Female	Doctor	Khartoum	Married	More than 250,000	No	No	Several days	More than half the days	Nearly everyday	More than half the days	Several days	Several days	Several days	More than half the days	More than half the days	Several days	Several days	More than half the days	More than half the days	Nearly everyday	Not at all	Not at all	Not difficult at all
2023/06/01 1:44:16 pm EEST	Yes	35	Male	Doctor	Khartoum	Single	More than 250,000	No	No	Nearly everyday	Nearly everyday	Several days	More than half the days	Several days	More than half the days	Nearly everyday	More than half the days	Nearly everyday	More than half the days	More than half the days	More than half the days	More than half the days	More than half the days	Not at all	Several days	Somewhat difficult
2023/06/01 1:49:59 pm EEST	Yes	28	Female	Other	Khartoum bahri	Single	Less than 33,000	No	No	Several days	Several days	Several days	Several days	More than half the days	More than half the days	Several days	Several days	Several days	Several days	Several days	More than half the days	Nearly everyday	Nearly everyday	Not at all	Not at all	Somewhat difficult
2023/06/01 2:40:34 pm EEST	Yes	39	Female	Other	Khartoum bahri	Divorced	More than 250,000	No	No	Several days	Several days	Several days	Nearly everyday	Several days	Several days	Several days	More than half the days	Several days	Several days	Several days	Nearly everyday	Not at all	More than half the days	Not at all	Not at all	Somewhat difficult
2023/06/01 3:08:43 pm EEST	Yes	30	Female	Engineer	Khartoum	Married	150,000 - 250,000	Yes	No	More than half the days	Several days	Several days	Several days	Not at all	Several days	Several days	More than half the days	Several days	Several days	Several days	Several days	More than half the days	More than half the days	Several days	Not at all	Very difficult
2023/06/01 4:30:09 pm EEST	Yes	19	Male	Student	Khartoum bahri	Single	More than 250,000	No	No	More than half the days	Not at all	Not at all	Not at all	Not at all	Not at all	Not at all	Several days	Several days	Not at all	Not at all	Several days	Several days	More than half the days	Not at all	Not at all	Not difficult at all
2023/06/01 4:37:23 pm EEST	Yes	23	Female	Engineer	Khartoum	Single	150,000 - 250,000	No	No	Several days	Nearly everyday	More than half the days	Nearly everyday	Several days	Several days	Several days	More than half the days	Nearly everyday	Nearly everyday	Nearly everyday	Nearly everyday	More than half the days	Not at all	More than half the days	Not at all	Somewhat difficult
2023/06/01 4:37:33 pm EEST	Yes	23	Female	Engineer	Khartoum	Single	150,000 - 250,000	No	No	Several days	Nearly everyday	More than half the days	Nearly everyday	Several days	Several days	Several days	More than half the days	Nearly everyday	Nearly everyday	Nearly everyday	Nearly everyday	More than half the days	Not at all	More than half the days	Not at all	Somewhat difficult
2023/06/01 6:46:12 pm EEST	Yes	45	Female	Governmental employee	Khartoum bahri	Married	150,000 - 250,000	No	No	More than half the days	Several days	Several days	More than half the days	Several days	More than half the days	More than half the days	More than half the days	More than half the days	Nearly everyday	Nearly everyday	More than half the days	Several days	Nearly everyday	More than half the days	Several days	Somewhat difficult
2023/06/01 7:41:20 pm EEST	Yes	32	Female	Governmental employee	Omdurman	Single	33,000 - 150,000	No	No	Several days	Several days	Nearly everyday	Nearly everyday	More than half the days	Nearly everyday	More than half the days	Nearly everyday	More than half the days	Nearly everyday	More than half the days	Nearly everyday	More than half the days	Several days	Not at all	Not at all	Somewhat difficult
2023/06/01 7:42:27 pm EEST	Yes	25	Female	Freelancer	Khartoum	Single	33,000 - 150,000	No	No	Several days	More than half the days	More than half the days	Several days	Several days	Several days	More than half the days	More than half the days	Several days	More than half the days	More than half the days	More than half the days	Several days	More than half the days	Not at all	Not at all	Somewhat difficult
2023/06/01 8:05:54 pm EEST	Yes	22	Female	Student	Khartoum bahri	Single	Less than 33,000	Yes	No	Nearly everyday	Nearly everyday	Nearly everyday	Nearly everyday	Nearly everyday	Nearly everyday	Nearly everyday	More than half the days	Nearly everyday	Not at all	Nearly everyday	Nearly everyday	Nearly everyday	Nearly everyday	Nearly everyday	Nearly everyday	Extremely difficult
2023/06/01 9:03:06 pm EEST	Yes	19	Female	Student	Khartoum	Single	33,000 - 150,000	No	No	Nearly everyday	Nearly everyday	More than half the days	More than half the days	Nearly everyday	Several days	More than half the days	Nearly everyday	More than half the days	Several days	Nearly everyday	Nearly everyday	Not at all	Several days	Not at all	Not at all	Extremely difficult
2023/06/01 10:53:52 pm EEST	Yes	31	Female	Engineer	Omdurman	Single	Less than 33,000	No	No	More than half the days	Several days	Several days	Several days	Not at all	Several days	Several days	Several days	Several days	More than half the days	Several days	Several days	Several days	Several days	Not at all	Several days	Not difficult at all
2023/06/02 6:10:40 am EEST	Yes	37	Male	Other	Khartoum	Single	150,000 - 250,000	No	No	Several days	Several days	Not at all	Not at all	Several days	Not at all	More than half the days	Not at all	Several days	Several days	Several days	Not at all	More than half the days	Not at all	Not at all	Not at all	Somewhat difficult
2023/06/02 10:41:20 am EEST	Yes	18	Female	Student	Khartoum bahri	Single	33,000 - 150,000	No	No	Nearly everyday	Nearly everyday	More than half the days	More than half the days	More than half the days	More than half the days	Nearly everyday	More than half the days	More than half the days	Several days	Several days	More than half the days	Several days	More than half the days	Several days	More than half the days	Somewhat difficult
2023/06/02 12:51:16 pm EEST	Yes	30	Female	Other	Khartoum	Single	More than 250,000	No	No	Nearly everyday	More than half the days	Several days	More than half the days	More than half the days	More than half the days	More than half the days	Nearly everyday	Nearly everyday	Nearly everyday	More than half the days	Nearly everyday	Nearly everyday	Nearly everyday	More than half the days	More than half the days	Extremely difficult
2023/06/02 1:44:16 pm EEST	Yes	26	Female	Student	Omdurman	Single	150,000 - 250,000	No	No	Not at all	Not at all	Not at all	Not at all	Not at all	Not at all	Not at all	Not at all	Not at all	Not at all	Not at all	Not at all	Several days	Not at all	Not at all	Not at all	Not difficult at all
2023/06/02 1:49:31 pm EEST	Yes	34	Female	Doctor	Khartoum bahri	Single	150,000 - 250,000	No	No	Nearly everyday	Nearly everyday	Nearly everyday	Nearly everyday	Nearly everyday	Nearly everyday	Nearly everyday	Nearly everyday	Nearly everyday	Nearly everyday	Nearly everyday	Nearly everyday	Several days	Nearly everyday	Several days	Several days	Somewhat difficult
2023/06/02 1:51:56 pm EEST	Yes	20	Female	Student	Khartoum bahri	Single	150,000 - 250,000	No	No	Nearly everyday	Nearly everyday	Nearly everyday	Nearly everyday	Nearly everyday	Nearly everyday	Nearly everyday	Nearly everyday	Nearly everyday	Several days	Nearly everyday	Nearly everyday	Nearly everyday	Nearly everyday	Several days	Nearly everyday	Somewhat difficult
2023/06/02 2:34:36 pm EEST	Yes	35	Female	Doctor	Khartoum	Single	33,000 - 150,000	No	No	Several days	Several days	Several days	Several days	Several days	More than half the days	Several days	More than half the days	More than half the days	More than half the days	More than half the days	More than half the days	More than half the days	More than half the days	Several days	More than half the days	Somewhat difficult
2023/06/02 3:43:41 pm EEST	Yes	29	Male	Engineer	Khartoum	Single	More than 250,000	No	No	Several days	Several days	Several days	Several days	Not at all	Not at all	Several days	Several days	Several days	Several days	Several days	Several days	Several days	Several days	Not at all	Not at all	Somewhat difficult
2023/06/02 3:44:03 pm EEST	Yes	24	Female	Student	Khartoum	Single	More than 250,000	No	No	More than half the days	Several days	Not at all	Several days	Several days	Several days	Several days	Several days	More than half the days	Not at all	Several days	Several days	More than half the days	Several days	Not at all	Several days	Somewhat difficult
2023/06/02 5:11:18 pm EEST	Yes	26	Female	Other	Omdurman	Single	More than 250,000	No	No	Nearly everyday	More than half the days	Several days	More than half the days	Several days	Several days	Nearly everyday	More than half the days	More than half the days	Several days	Several days	Nearly everyday	More than half the days	Several days	Several days	Several days	Somewhat difficult
2023/06/02 8:22:22 pm EEST	Yes	18	Female	Student	Khartoum bahri	Single	Less than 33,000	No	No	More than half the days	Several days	Several days	Several days	Several days	Several days	More than half the days	Nearly everyday	More than half the days	Nearly everyday	Nearly everyday	Nearly everyday	More than half the days	More than half the days	Not at all	Not at all	Somewhat difficult
2023/06/02 9:12:19 pm EEST	Yes	19	Female	Student	Khartoum	Single	Less than 33,000	No	No	Nearly everyday	Several days	Several days	Several days	Not at all	More than half the days	Several days	Several days	Several days	More than half the days	Several days	Several days	Nearly everyday	Several days	Not at all	Not at all	Somewhat difficult
2023/06/03 4:40:30 am EEST	Yes	25	Female	Doctor	Khartoum	Single	150,000 - 250,000	No	No	Nearly everyday	Nearly everyday	Nearly everyday	Nearly everyday	More than half the days	Nearly everyday	Nearly everyday	More than half the days	Several days	More than half the days	More than half the days	More than half the days	Not at all	More than half the days	More than half the days	Not at all	Somewhat difficult
2023/06/03 2:35:46 pm EEST	Yes	16	Female	Student	Khartoum bahri	Single	More than 250,000	No	No	More than half the days	Several days	Not at all	Several days	More than half the days	More than half the days	Not at all	Nearly everyday	Several days	Nearly everyday	More than half the days	Several days	Several days	Several days	Not at all	Not at all	Somewhat difficult
2023/06/05 1:29:17 pm EEST	Yes	21	Female	Student	Khartoum	Single	Less than 33,000	No	No	Nearly everyday	More than half the days	Nearly everyday	More than half the days	Several days	Nearly everyday	More than half the days	More than half the days	More than half the days	Not at all	Nearly everyday	Not at all	Nearly everyday	More than half the days	Not at all	Not at all	Somewhat difficult
2023/06/05 2:21:00 pm EEST	Yes	17	Female	Student	Khartoum bahri	Single	Less than 33,000	No	No	Nearly everyday	Nearly everyday	Several days	Several days	Nearly everyday	Nearly everyday	Nearly everyday	More than half the days	More than half the days	Nearly everyday	Nearly everyday	More than half the days	Nearly everyday	Nearly everyday	Several days	Nearly everyday	Very difficult
2023/06/05 7:04:57 pm EEST	Yes	27	Female	Student	Khartoum	Single	33,000 - 150,000	No	No	Several days	Several days	More than half the days	Several days	Not at all	Several days	More than half the days	Several days	Nearly everyday	Nearly everyday	Nearly everyday	Nearly everyday	Nearly everyday	Several days	Several days	Not at all	Somewhat difficult
2023/06/06 11:18:41 am EEST	Yes	23	Female	Student	Khartoum bahri	Single	Less than 33,000	No	No	Nearly everyday	Nearly everyday	Nearly everyday	More than half the days	More than half the days	Nearly everyday	Nearly everyday	Nearly everyday	Nearly everyday	Several days	Nearly everyday	Several days	Nearly everyday	Several days	Not at all	More than half the days	Somewhat difficult
2023/06/06 12:45:11 pm EEST	Yes	22	Female	Student	Khartoum	Single	150,000 - 250,000	No	No	More than half the days	More than half the days	More than half the days	Nearly everyday	Several days	Several days	Nearly everyday	Nearly everyday	More than half the days	Nearly everyday	Nearly everyday	Several days	Several days	Nearly everyday	Not at all	More than half the days	Somewhat difficult
2023/06/06 1:28:04 pm EEST	Yes	22	Female	Student	Khartoum	Single	150,000 - 250,000	No	No	Nearly everyday	Nearly everyday	More than half the days	More than half the days	Nearly everyday	Several days	Not at all	Nearly everyday	Nearly everyday	Nearly everyday	Nearly everyday	Several days	Several days	More than half the days	More than half the days	Several days	Extremely difficult
2023/06/06 4:35:41 pm EEST	Yes	22	Female	Student	Omdurman	Married	Less than 33,000	No	No	Several days	Several days	More than half the days	Nearly everyday	Not at all	Several days	Nearly everyday	More than half the days	More than half the days	Not at all	Several days	More than half the days	Several days	More than half the days	Not at all	Not at all	Somewhat difficult
2023/06/06 11:56:19 pm EEST	Yes	30	Female	Other	Omdurman	Married	33,000 - 150,000	No	No	Several days	Several days	Several days	Several days	Several days	Several days	Several days	Several days	Several days	Several days	More than half the days	Not at all	Not at all	Several days	Not at all	Not at all	Not difficult at all
2023/06/07 8:31:10 am EEST	Yes	17	Female	Student	Khartoum	Single	33,000 - 150,000	No	No	Several days	Several days	Several days	Several days	Not at all	Several days	Nearly everyday	Several days	Several days	Several days	Several days	Several days	Several days	Several days	More than half the days	Not at all	Somewhat difficult
2023/06/07 8:54:55 am EEST	Yes	28	Female	Student	Omdurman	Single	33,000 - 150,000	No	No	Several days	Not at all	Not at all	Several days	Several days	Several days	Several days	Several days	Several days	Several days	Not at all	Several days	Several days	Several days	Not at all	Several days	Somewhat difficult
2023/06/07 12:36:12 pm EEST	Yes	40	Female	Doctor	Omdurman	Divorced	33,000 - 150,000	No	No	More than half the days	Not at all	Not at all	Several days	More than half the days	More than half the days	Several days	Not at all	Several days	Not at all	Several days	Several days	Not at all	Not at all	Not at all	Not at all	Somewhat difficult
2023/06/07 7:58:24 pm EEST	Yes	22	Female	Student	Khartoum	Single	Less than 33,000	Yes	No	More than half the days	Several days	Several days	Several days	Several days	Several days	More than half the days	Several days	Several days	Several days	Several days	Several days	Several days	Several days	Several days	Several days	Somewhat difficult
2023/06/08 8:53:57 am EEST	Yes	24	Female	Other	Khartoum	Single	Less than 33,000	No	No	Nearly everyday	Several days	Several days	Several days	Not at all	Several days	Several days	Nearly everyday	Several days	Not at all	Several days	Not at all	Several days	Several days	Not at all	Several days	Somewhat difficult
2023/06/08 2:20:03 pm EEST	Yes	21	Female	Student	Khartoum	Single	Less than 33,000	No	No	More than half the days	Several days	Several days	More than half the days	Not at all	More than half the days	More than half the days	More than half the days	Nearly everyday	Nearly everyday	More than half the days	Nearly everyday	Nearly everyday	Several days	Not at all	Several days	Somewhat difficult
2023/06/10 8:22:15 am EEST	Yes	22	Female	Student	Khartoum	Single	Less than 33,000	No	No	Nearly everyday	More than half the days	Nearly everyday	Nearly everyday	More than half the days	Nearly everyday	Several days	Nearly everyday	Nearly everyday	Nearly everyday	Nearly everyday	Nearly everyday	Nearly everyday	More than half the days	More than half the days	More than half the days	Somewhat difficult
2023/06/10 8:27:50 am EEST	Yes	25	Female	Other	Khartoum	Single	More than 250,000	No	No	Nearly everyday	Several days	Several days	Nearly everyday	Several days	Several days	Nearly everyday	Nearly everyday	More than half the days	Nearly everyday	Nearly everyday	More than half the days	Several days	More than half the days	Not at all	Not at all	Very difficult
2023/06/10 8:29:28 am EEST	Yes	28	Male	Other	Khartoum	Single	More than 250,000	No	No	Several days	Not at all	Not at all	Several days	Not at all	Several days	More than half the days	Several days	Several days	Not at all	Several days	Several days	Several days	Not at all	Several days	Not at all	Very difficult
2023/06/10 8:31:40 am EEST	Yes	23	Female	Student	Khartoum bahri	Single	Less than 33,000	No	No	More than half the days	Several days	Several days	Several days	Not at all	Nearly everyday	More than half the days	More than half the days	More than half the days	Nearly everyday	More than half the days	Several days	Nearly everyday	Nearly everyday	Not at all	Not at all	Somewhat difficult
2023/06/10 8:37:12 am EEST	Yes	23	Male	Student	Khartoum	Single	Less than 33,000	No	No	Not at all	Not at all	Not at all	Not at all	Not at all	Not at all	Several days	Not at all	Not at all	Not at all	Not at all	Several days	Not at all	Not at all	Not at all	Not at all	Not difficult at all
2023/06/10 8:40:37 am EEST	Yes	46	Male	Other	Khartoum	Widowed	More than 250,000	No	No	Nearly everyday	Nearly everyday	Nearly everyday	Nearly everyday	More than half the days	More than half the days	More than half the days	Nearly everyday	Nearly everyday	Nearly everyday	Nearly everyday	Nearly everyday	Nearly everyday	Nearly everyday	Nearly everyday	Not at all	Somewhat difficult
2023/06/10 8:41:49 am EEST	Yes	25	Female	Other	Khartoum	Single	More than 250,000	No	No	Nearly everyday	Nearly everyday	Nearly everyday	More than half the days	More than half the days	Nearly everyday	Nearly everyday	More than half the days	Nearly everyday	Several days	Nearly everyday	Nearly everyday	Nearly everyday	Several days	Not at all	Not at all	Extremely difficult
2023/06/10 8:45:22 am EEST	Yes	20	Male	Student	Khartoum	Single	33,000 - 150,000	No	No	Several days	Not at all	Not at all	Several days	Not at all	Several days	Not at all	Not at all	Several days	Not at all	Not at all	Not at all	Not at all	Not at all	Not at all	Not at all	Not difficult at all
2023/06/10 8:46:11 am EEST	Yes	23	Male	Student	Khartoum	Single	150,000 - 250,000	No	No	Several days	Several days	More than half the days	Several days	Not at all	Not at all	Several days	Several days	Several days	Not at all	Not at all	Not at all	More than half the days	More than half the days	Not at all	Not at all	Somewhat difficult
2023/06/10 8:48:10 am EEST	Yes	24	Female	Pharmacist	Khartoum	Single	Less than 33,000	No	No	Nearly everyday	More than half the days	Nearly everyday	Not at all	Not at all	Several days	Several days	More than half the days	More than half the days	Nearly everyday	Several days	Several days	More than half the days	Several days	Not at all	Not at all	Somewhat difficult
2023/06/10 8:51:27 am EEST	Yes	24	Male	Tradesman	Khartoum	Married	More than 250,000	No	No	Nearly everyday	More than half the days	More than half the days	Nearly everyday	Nearly everyday	Nearly everyday	More than half the days	Nearly everyday	Nearly everyday	Nearly everyday	Nearly everyday	Nearly everyday	Nearly everyday	Nearly everyday	Nearly everyday	Nearly everyday	Very difficult
2023/06/10 9:07:22 am EEST	Yes	35	Female	Other	Khartoum	Married	More than 250,000	No	No	Several days	More than half the days	Several days	More than half the days	Several days	Several days	More than half the days	More than half the days	More than half the days	Several days	Several days	More than half the days	Not at all	Several days	Not at all	Not at all	Somewhat difficult
2023/06/10 9:13:26 am EEST	Yes	25	Male	Governmental employee	Khartoum bahri	Single	33,000 - 150,000	No	No	Not at all	Several days	Several days	Not at all	Not at all	Several days	Several days	More than half the days	Several days	Several days	Several days	Several days	Several days	Several days	Not at all	Not at all	Not difficult at all
2023/06/10 9:46:43 am EEST	Yes	18	Male	Student	Khartoum	Single	Less than 33,000	No	No	Several days	Not at all	Not at all	Several days	Not at all	Several days	Several days	Several days	Several days	Not at all	Several days	Not at all	Several days	Several days	Several days	Not at all	Not difficult at all
2023/06/10 10:19:56 am EEST	Yes	27	Male	Student	Omdurman	Single	33,000 - 150,000	No	No	More than half the days	Several days	Several days	Not at all	Not at all	Several days	Nearly everyday	Several days	Several days	More than half the days	Several days	Several days	Several days	Not at all	Not at all	Not at all	Somewhat difficult
2023/06/10 10:23:36 am EEST	Yes	18	Female	Student	Khartoum	Single	33,000 - 150,000	No	No	Nearly everyday	More than half the days	Nearly everyday	Nearly everyday	More than half the days	Nearly everyday	Nearly everyday	Several days	More than half the days	Nearly everyday	Nearly everyday	Several days	More than half the days	Several days	Nearly everyday	Nearly everyday	Very difficult
2023/06/10 10:36:13 am EEST	Yes	22	Female	Student	Khartoum	Single	150,000 - 250,000	No	No	Several days	Nearly everyday	Several days	Nearly everyday	Nearly everyday	Nearly everyday	Nearly everyday	Nearly everyday	Nearly everyday	Several days	Nearly everyday	More than half the days	More than half the days	More than half the days	Not at all	Not at all	Somewhat difficult
2023/06/10 10:46:43 am EEST	Yes	19	Female	Student	Khartoum bahri	Single	33,000 - 150,000	No	No	More than half the days	Several days	Nearly everyday	Several days	Several days	More than half the days	More than half the days	Several days	More than half the days	More than half the days	More than half the days	More than half the days	More than half the days	Not at all	Several days	Several days	Somewhat difficult
2023/06/10 11:03:52 am EEST	Yes	21	Female	Student	Khartoum	Single	Less than 33,000	No	No	Several days	Several days	Several days	Several days	Not at all	Several days	Not at all	Nearly everyday	Several days	Not at all	Several days	Several days	Several days	Not at all	Not at all	Not at all	Not difficult at all
2023/06/10 11:04:41 am EEST	Yes	17	Female	Student	Khartoum	Single	Less than 33,000	No	No	Several days	More than half the days	Not at all	Nearly everyday	Nearly everyday	Several days	Nearly everyday	Not at all	Nearly everyday	More than half the days	More than half the days	More than half the days	Several days	Not at all	Not at all	Several days	Very difficult
2023/06/10 11:40:02 am EEST	Yes	26	Female	Other	Khartoum bahri	Single	Less than 33,000	No	No	Nearly everyday	Nearly everyday	Nearly everyday	Nearly everyday	Nearly everyday	Nearly everyday	Nearly everyday	Nearly everyday	Nearly everyday	Nearly everyday	Nearly everyday	Nearly everyday	Nearly everyday	More than half the days	Nearly everyday	Not at all	Very difficult
2023/06/10 11:52:30 am EEST	Yes	29	Female	Other	Khartoum	Single	33,000 - 150,000	No	No	Nearly everyday	Nearly everyday	Nearly everyday	Nearly everyday	Nearly everyday	More than half the days	Nearly everyday	Nearly everyday	Nearly everyday	Nearly everyday	Nearly everyday	Nearly everyday	Nearly everyday	Nearly everyday	Not at all	Not at all	Somewhat difficult
2023/06/10 12:35:02 pm EEST	Yes	31	Male	Other	Khartoum	Married	Less than 33,000	No	Yes	Not at all	Not at all	Not at all	Not at all	Not at all	Not at all	Not at all	Not at all	Not at all	Not at all	Not at all	Not at all	Not at all	Not at all	Not at all	Not at all	Not difficult at all
2023/06/10 12:36:49 pm EEST	Yes	27	Male	Doctor	Khartoum bahri	Single	150,000 - 250,000	No	No	Nearly everyday	Several days	Nearly everyday	More than half the days	Not at all	Nearly everyday	Nearly everyday	Nearly everyday	Nearly everyday	Several days	More than half the days	Nearly everyday	Nearly everyday	Several days	Several days	Not at all	Somewhat difficult
2023/06/10 1:18:56 pm EEST	Yes	36	Female	Other	Khartoum	Married	33,000 - 150,000	No	No	Several days	Not at all	More than half the days	Several days	Not at all	More than half the days	Nearly everyday	More than half the days	More than half the days	More than half the days	More than half the days	Nearly everyday	Nearly everyday	Nearly everyday	More than half the days	Not at all	Somewhat difficult
2023/06/10 1:28:49 pm EEST	Yes	54	Male	Other	Khartoum bahri	Married	Less than 33,000	No	No	More than half the days	More than half the days	More than half the days	More than half the days	Several days	More than half the days	More than half the days	More than half the days	More than half the days	Nearly everyday	More than half the days	Several days	Nearly everyday	More than half the days	More than half the days	More than half the days	Very difficult
2023/06/10 1:51:08 pm EEST	Yes	22	Female	Student	Khartoum	Single	33,000 - 150,000	No	No	More than half the days	Nearly everyday	Nearly everyday	Nearly everyday	Nearly everyday	Nearly everyday	Nearly everyday	More than half the days	Nearly everyday	More than half the days	More than half the days	More than half the days	Nearly everyday	Nearly everyday	Nearly everyday	Not at all	Extremely difficult
2023/06/10 1:55:59 pm EEST	Yes	26	Female	Engineer	Omdurman	Single	More than 250,000	Yes	No	Nearly everyday	Nearly everyday	Nearly everyday	Nearly everyday	Nearly everyday	Nearly everyday	Nearly everyday	Nearly everyday	Nearly everyday	More than half the days	More than half the days	Nearly everyday	More than half the days	Nearly everyday	More than half the days	Nearly everyday	Somewhat difficult
2023/06/10 2:14:25 pm EEST	Yes	22	Female	Student	Khartoum bahri	Single	150,000 - 250,000	No	No	Nearly everyday	More than half the days	More than half the days	Nearly everyday	Nearly everyday	Nearly everyday	More than half the days	Several days	Nearly everyday	Several days	More than half the days	More than half the days	Nearly everyday	Nearly everyday	Not at all	Nearly everyday	Somewhat difficult
2023/06/10 2:16:11 pm EEST	Yes	32	Male	Other	Khartoum bahri	Single	More than 250,000	No	No	Nearly everyday	More than half the days	Nearly everyday	Nearly everyday	Nearly everyday	Nearly everyday	Nearly everyday	Nearly everyday	Nearly everyday	Nearly everyday	Nearly everyday	Nearly everyday	Nearly everyday	Nearly everyday	Nearly everyday	Nearly everyday	Very difficult
2023/06/10 2:22:30 pm EEST	Yes	23	Female	Student	Khartoum bahri	Single	33,000 - 150,000	No	No	More than half the days	Nearly everyday	More than half the days	More than half the days	Several days	Nearly everyday	Nearly everyday	Nearly everyday	Nearly everyday	More than half the days	More than half the days	More than half the days	More than half the days	More than half the days	Several days	Several days	Very difficult
2023/06/10 2:31:34 pm EEST	Yes	26	Female	Other	Khartoum	Single	More than 250,000	No	No	Nearly everyday	More than half the days	Nearly everyday	More than half the days	More than half the days	Nearly everyday	Nearly everyday	Nearly everyday	Nearly everyday	More than half the days	Nearly everyday	Nearly everyday	More than half the days	Nearly everyday	Several days	Not at all	Very difficult
2023/06/10 3:23:31 pm EEST	Yes	33	Female	Other	Omdurman	Married	33,000 - 150,000	No	No	Several days	Several days	Not at all	Not at all	Not at all	Not at all	Not at all	Several days	Several days	Not at all	Not at all	Not at all	Several days	Several days	Not at all	Not at all	Not difficult at all
2023/06/10 3:25:44 pm EEST	Yes	28	Female	Student	Omdurman	Single	Less than 33,000	No	No	Nearly everyday	Several days	Nearly everyday	Nearly everyday	Several days	Several days	Nearly everyday	Nearly everyday	Nearly everyday	Nearly everyday	Nearly everyday	Nearly everyday	Nearly everyday	Nearly everyday	Nearly everyday	Nearly everyday	Extremely difficult
2023/06/10 3:45:30 pm EEST	Yes	29	Female	Other	Omdurman	Single	33,000 - 150,000	Yes	No	Nearly everyday	Nearly everyday	Nearly everyday	Nearly everyday	Several days	Nearly everyday	Nearly everyday	Nearly everyday	Nearly everyday	More than half the days	Nearly everyday	Nearly everyday	More than half the days	Nearly everyday	Several days	Nearly everyday	Extremely difficult
2023/06/10 4:19:39 pm EEST	Yes	27	Male	Doctor	Khartoum	Single	33,000 - 150,000	No	No	More than half the days	Nearly everyday	Nearly everyday	More than half the days	Several days	Several days	Nearly everyday	Nearly everyday	Nearly everyday	More than half the days	Nearly everyday	Several days	More than half the days	Several days	Several days	Several days	Somewhat difficult
2023/06/10 4:41:00 pm EEST	Yes	28	Female	Student	Khartoum	Single	33,000 - 150,000	Yes	No	Several days	More than half the days	Nearly everyday	Nearly everyday	Not at all	Several days	Nearly everyday	Nearly everyday	Nearly everyday	Nearly everyday	Nearly everyday	Nearly everyday	Nearly everyday	Nearly everyday	Nearly everyday	Nearly everyday	Very difficult
2023/06/10 4:45:21 pm EEST	Yes	23	Female	Student	Omdurman	Single	Less than 33,000	No	No	Several days	More than half the days	Nearly everyday	Nearly everyday	Nearly everyday	Nearly everyday	Nearly everyday	Several days	Several days	Nearly everyday	Nearly everyday	Nearly everyday	More than half the days	Nearly everyday	Not at all	Several days	Somewhat difficult
2023/06/10 7:52:25 pm EEST	Yes	33	Female	Pharmacist	Khartoum bahri	Single	More than 250,000	No	No	Nearly everyday	Nearly everyday	Nearly everyday	Nearly everyday	Several days	Nearly everyday	Several days	Nearly everyday	Nearly everyday	Several days	More than half the days	Several days	Nearly everyday	Nearly everyday	Several days	Several days	Somewhat difficult
2023/06/10 8:44:44 pm EEST	Yes	25	Female	Other	Khartoum bahri	Married	33,000 - 150,000	No	No	Nearly everyday	Several days	Nearly everyday	Nearly everyday	More than half the days	More than half the days	Nearly everyday	More than half the days	Nearly everyday	More than half the days	Nearly everyday	Nearly everyday	Nearly everyday	Nearly everyday	Nearly everyday	Several days	Somewhat difficult
2023/06/10 9:37:09 pm EEST	Yes	27	Female	Other	Khartoum bahri	Single	33,000 - 150,000	No	No	Nearly everyday	Nearly everyday	Nearly everyday	Nearly everyday	Nearly everyday	Nearly everyday	Nearly everyday	More than half the days	Nearly everyday	Nearly everyday	Nearly everyday	Nearly everyday	More than half the days	Nearly everyday	Nearly everyday	Nearly everyday	Extremely difficult
2023/06/10 10:18:30 pm EEST	Yes	22	Female	Student	Khartoum	Single	150,000 - 250,000	No	No	Nearly everyday	More than half the days	Nearly everyday	More than half the days	Several days	Nearly everyday	Nearly everyday	Nearly everyday	Nearly everyday	Nearly everyday	More than half the days	Several days	Several days	Not at all	Not at all	Several days	Somewhat difficult
2023/06/10 10:50:58 pm EEST	Yes	23	Female	Student	Omdurman	Single	33,000 - 150,000	No	No	Several days	Several days	Nearly everyday	Several days	Not at all	Not at all	Not at all	More than half the days	Several days	Several days	Nearly everyday	More than half the days	Several days	Not at all	Not at all	Not at all	Somewhat difficult
2023/06/11 1:09:54 am EEST	Yes	20	Female	Student	Omdurman	Single	More than 250,000	No	No	Nearly everyday	Not at all	Not at all	Several days	Not at all	Nearly everyday	Nearly everyday	Nearly everyday	Nearly everyday	Nearly everyday	Several days	Nearly everyday	Nearly everyday	Not at all	More than half the days	Nearly everyday	Very difficult
2023/06/11 1:15:06 am EEST	Yes	23	Female	Student	Omdurman	Single	33,000 - 150,000	No	No	Nearly everyday	Several days	Nearly everyday	Several days	Several days	Several days	Several days	Several days	Several days	More than half the days	More than half the days	Not at all	Not at all	Several days	Not at all	Not at all	Not difficult at all
2023/06/11 1:19:18 am EEST	Yes	23	Female	Student	Omdurman	Single	33,000 - 150,000	No	No	Several days	Several days	Nearly everyday	Several days	Not at all	Several days	Several days	Several days	Several days	Several days	Several days	Several days	Nearly everyday	Several days	Several days	Not at all	Somewhat difficult
2023/06/11 1:58:28 am EEST	Yes	20	Female	Student	Omdurman	Single	33,000 - 150,000	No	Yes	More than half the days	More than half the days	Nearly everyday	Nearly everyday	Nearly everyday	Several days	Nearly everyday	More than half the days	Nearly everyday	Nearly everyday	Nearly everyday	Nearly everyday	More than half the days	Not at all	Several days	Not at all	Somewhat difficult
2023/06/11 3:31:36 am EEST	Yes	24	Male	Other	Omdurman	Single	150,000 - 250,000	No	No	More than half the days	More than half the days	Several days	Several days	Several days	Not at all	Several days	More than half the days	More than half the days	More than half the days	Several days	Several days	Several days	Several days	Not at all	Not at all	Somewhat difficult
2023/06/11 6:54:04 am EEST	Yes	22	Female	Student	Khartoum	Single	33,000 - 150,000	No	No	Several days	Several days	Not at all	Not at all	Not at all	Several days	More than half the days	Several days	More than half the days	Not at all	Several days	Not at all	Not at all	Not at all	Not at all	Not at all	Not difficult at all
2023/06/11 8:15:22 am EEST	Yes	28	Male	Engineer	Khartoum bahri	Single	150,000 - 250,000	No	No	Several days	Not at all	Several days	Several days	Not at all	Several days	Not at all	Not at all	Several days	Not at all	More than half the days	Several days	More than half the days	Several days	Not at all	Several days	Somewhat difficult
2023/06/11 9:19:55 am EEST	Yes	30	Male	Other	Khartoum bahri	Single	33,000 - 150,000	No	No	Several days	Several days	Several days	More than half the days	Not at all	Several days	Nearly everyday	Several days	Several days	More than half the days	Nearly everyday	More than half the days	Nearly everyday	More than half the days	Several days	Not at all	Somewhat difficult
2023/06/11 9:48:17 pm EEST	Yes	23	Female	Student	Khartoum	Single	33,000 - 150,000	No	No	Several days	Several days	Several days	More than half the days	Not at all	Several days	More than half the days	More than half the days	Several days	More than half the days	Several days	More than half the days	More than half the days	More than half the days	Not at all	Not at all	Somewhat difficult
2023/06/11 10:47:15 pm EEST	Yes	20	Female	Student	Khartoum bahri	Single	33,000 - 150,000	No	No	Several days	Not at all	Not at all	Not at all	Not at all	Several days	Not at all	More than half the days	Several days	Not at all	Several days	More than half the days	Several days	Several days	Not at all	Not at all	Not difficult at all
2023/06/12 12:57:08 am EEST	Yes	26	Female	Student	Khartoum bahri	Single	Less than 33,000	No	No	Nearly everyday	Several days	More than half the days	Nearly everyday	Several days	Nearly everyday	Several days	Nearly everyday	More than half the days	Nearly everyday	Nearly everyday	Nearly everyday	More than half the days	Nearly everyday	Nearly everyday	Several days	Somewhat difficult
2023/06/12 2:00:04 am EEST	Yes	22	Female	Student	Khartoum bahri	Single	Less than 33,000	No	No	Several days	Several days	Not at all	Several days	Not at all	Not at all	Not at all	More than half the days	Several days	Several days	Several days	Not at all	Several days	More than half the days	Not at all	Not at all	Somewhat difficult
2023/06/12 2:38:50 am EEST	Yes	20	Female	Student	Khartoum	Single	Less than 33,000	No	No	Nearly everyday	Nearly everyday	Nearly everyday	Nearly everyday	Nearly everyday	Nearly everyday	Nearly everyday	Nearly everyday	Nearly everyday	Nearly everyday	Nearly everyday	Nearly everyday	Nearly everyday	Nearly everyday	Nearly everyday	Nearly everyday	Extremely difficult
2023/06/12 12:21:59 pm EEST	Yes	35	Female	Doctor	Khartoum	Single	150,000 - 250,000	No	No	Nearly everyday	More than half the days	More than half the days	Several days	Several days	Several days	More than half the days	Several days	Several days	Several days	Several days	Not at all	Several days	More than half the days	Several days	Not at all	Somewhat difficult
2023/06/12 8:12:17 pm EEST	Yes	43	Female	Other	Khartoum bahri	Divorced	More than 250,000	No	No	More than half the days	Several days	Several days	Nearly everyday	Several days	Several days	More than half the days	Several days	More than half the days	More than half the days	Nearly everyday	Nearly everyday	Several days	Nearly everyday	Not at all	Not at all	Somewhat difficult
2023/06/12 10:04:57 pm EEST	Yes	26	Male	Pharmacist	Omdurman	Single	More than 250,000	No	No	Not at all	Not at all	Not at all	Not at all	Not at all	Not at all	Not at all	Not at all	Not at all	Not at all	Not at all	Not at all	Not at all	Not at all	Not at all	Not at all	Not difficult at all
2023/06/12 11:07:16 pm EEST	Yes	22	Female	Student	Khartoum	Single	Less than 33,000	No	No	More than half the days	Not at all	Several days	Nearly everyday	Not at all	Several days	Several days	Several days	More than half the days	Nearly everyday	Nearly everyday	Not at all	Nearly everyday	Not at all	Not at all	Not at all	Somewhat difficult
2023/06/13 2:34:42 am EEST	Yes	48	Female	Other	Khartoum	Married	150,000 - 250,000	No	No	Several days	Several days	Several days	Several days	Not at all	Several days	Not at all	Several days	Several days	Several days	Several days	Not at all	Not at all	Not at all	Not at all	Not at all	Not difficult at all
2023/06/13 12:20:42 pm EEST	Yes	19	Female	Student	Khartoum bahri	Single	Less than 33,000	No	No	Several days	Not at all	Not at all	Not at all	Not at all	Several days	Several days	Not at all	Several days	Not at all	Several days	Not at all	Not at all	Several days	Not at all	Not at all	Somewhat difficult
2023/06/13 12:31:06 pm EEST	Yes	22	Male	Student	Khartoum	Single	Less than 33,000	No	No	Not at all	More than half the days	Several days	Not at all	Not at all	Several days	Nearly everyday	Nearly everyday	Several days	More than half the days	Not at all	More than half the days	Not at all	Not at all	Several days	Not at all	Not difficult at all
2023/06/13 4:31:12 pm EEST	Yes	50	Male	Governmental employee	Khartoum	Married	33,000 - 150,000	No	No	Nearly everyday	Several days	Nearly everyday	Nearly everyday	Nearly everyday	Nearly everyday	Nearly everyday	Nearly everyday	Nearly everyday	Nearly everyday	Nearly everyday	Nearly everyday	Nearly everyday	Not at all	Nearly everyday	Nearly everyday	Very difficult
2023/06/13 5:07:46 pm EEST	Yes	28	Female	Pharmacist	Omdurman	Single	33,000 - 150,000	No	No	Nearly everyday	More than half the days	Nearly everyday	Nearly everyday	Several days	More than half the days	Nearly everyday	Nearly everyday	Nearly everyday	Nearly everyday	Nearly everyday	Nearly everyday	Nearly everyday	Nearly everyday	Nearly everyday	Nearly everyday	Extremely difficult
2023/06/13 8:02:40 pm EEST	Yes	23	Female	Other	Omdurman	Single	Less than 33,000	No	No	More than half the days	Several days	Nearly everyday	More than half the days	Several days	More than half the days	More than half the days	Nearly everyday	More than half the days	More than half the days	More than half the days	More than half the days	Several days	Several days	Several days	Not at all	Somewhat difficult
2023/06/13 9:00:12 pm EEST	Yes	28	Female	Student	Omdurman	Single	33,000 - 150,000	No	No	Nearly everyday	Nearly everyday	Nearly everyday	More than half the days	More than half the days	More than half the days	Nearly everyday	Nearly everyday	Nearly everyday	Nearly everyday	Nearly everyday	Nearly everyday	Nearly everyday	Nearly everyday	Nearly everyday	Not at all	Somewhat difficult
2023/06/13 10:03:51 pm EEST	Yes	43	Male	Other	Khartoum	Married	More than 250,000	No	No	Not at all	Not at all	Not at all	Not at all	Not at all	Not at all	Not at all	Not at all	Not at all	Not at all	Several days	Not at all	Several days	Not at all	Not at all	Not at all	Not difficult at all
2023/06/13 10:18:08 pm EEST	Yes	27	Male	Engineer	Khartoum bahri	Married	150,000 - 250,000	No	No	Several days	Not at all	Not at all	Not at all	Not at all	Several days	Not at all	Several days	Several days	Not at all	Several days	Not at all	Not at all	Several days	Several days	Not at all	Somewhat difficult
2023/06/13 10:23:29 pm EEST	Yes	23	Female	Student	Khartoum	Single	33,000 - 150,000	No	No	Not at all	Not at all	Not at all	Not at all	Several days	Not at all	Not at all	Not at all	Not at all	Several days	Not at all	Not at all	Not at all	Not at all	Several days	Not at all	Extremely difficult
2023/06/13 10:23:50 pm EEST	Yes	31	Female	Other	Khartoum	Married	33,000 - 150,000	No	No	Several days	Not at all	Several days	Several days	More than half the days	Several days	Nearly everyday	Several days	Several days	Several days	Not at all	Not at all	Several days	Not at all	Not at all	Not at all	Not difficult at all
2023/06/13 11:03:40 pm EEST	Yes	23	Female	Other	Khartoum	Single	Less than 33,000	No	No	More than half the days	Nearly everyday	Several days	More than half the days	Several days	Nearly everyday	Several days	Nearly everyday	More than half the days	Nearly everyday	Nearly everyday	Nearly everyday	Not at all	Nearly everyday	Not at all	Not at all	Not difficult at all
2023/06/13 11:11:56 pm EEST	Yes	23	Female	Other	Omdurman	Single	33,000 - 150,000	No	No	Nearly everyday	Nearly everyday	Nearly everyday	Nearly everyday	Nearly everyday	Nearly everyday	Nearly everyday	More than half the days	Nearly everyday	Nearly everyday	Nearly everyday	Nearly everyday	Nearly everyday	Nearly everyday	More than half the days	Nearly everyday	Very difficult
2023/06/14 2:04:33 am EEST	Yes	22	Female	Student	Khartoum bahri	Single	33,000 - 150,000	No	No	More than half the days	Nearly everyday	Nearly everyday	More than half the days	More than half the days	Nearly everyday	Nearly everyday	Nearly everyday	Nearly everyday	Nearly everyday	Nearly everyday	Nearly everyday	Nearly everyday	Nearly everyday	Not at all	Not at all	Very difficult
2023/06/14 2:08:30 am EEST	Yes	27	Male	Freelancer	Khartoum	Single	33,000 - 150,000	No	No	Several days	Several days	Several days	Several days	Not at all	Not at all	Several days	Several days	Several days	Several days	Several days	Not at all	Not at all	Not at all	Not at all	Several days	Somewhat difficult
2023/06/14 3:05:58 am EEST	Yes	21	Female	Student	Khartoum bahri	Single	Less than 33,000	No	No	Not at all	Nearly everyday	Several days	Several days	Not at all	Not at all	Nearly everyday	Nearly everyday	More than half the days	Not at all	Several days	Nearly everyday	Not at all	Several days	Not at all	Not at all	Somewhat difficult
2023/06/14 5:56:28 am EEST	Yes	25	Female	Pharmacist	Khartoum	Single	33,000 - 150,000	No	No	Several days	Several days	Several days	Several days	Not at all	Not at all	Nearly everyday	Nearly everyday	Nearly everyday	Nearly everyday	Nearly everyday	Nearly everyday	Several days	Not at all	Not at all	Not at all	Somewhat difficult
2023/06/14 7:29:13 am EEST	Yes	25	Female	Other	Omdurman	Single	Less than 33,000	No	No	More than half the days	Not at all	Several days	Several days	Not at all	Several days	Not at all	More than half the days	Several days	Nearly everyday	Nearly everyday	Nearly everyday	Several days	More than half the days	Several days	Not at all	Not difficult at all
2023/06/14 9:19:55 am EEST	Yes	24	Female	Other	Khartoum	Single	Less than 33,000	No	No	More than half the days	More than half the days	Several days	Several days	Several days	More than half the days	More than half the days	Nearly everyday	Nearly everyday	More than half the days	More than half the days	More than half the days	Several days	Several days	Not at all	Not at all	Very difficult
2023/06/14 11:47:50 am EEST	Yes	24	Female	Other	Khartoum bahri	Single	Less than 33,000	No	No	Nearly everyday	Nearly everyday	Nearly everyday	Nearly everyday	Nearly everyday	Nearly everyday	Nearly everyday	Nearly everyday	Nearly everyday	Nearly everyday	Nearly everyday	More than half the days	Nearly everyday	Nearly everyday	More than half the days	Nearly everyday	Very difficult
2023/06/15 2:05:08 am EEST	Yes	28	Female	Doctor	Khartoum	Married	More than 250,000	No	No	Nearly everyday	Nearly everyday	Nearly everyday	Nearly everyday	Nearly everyday	Nearly everyday	Nearly everyday	Nearly everyday	Nearly everyday	Nearly everyday	Nearly everyday	Nearly everyday	Nearly everyday	Nearly everyday	Nearly everyday	Several days	Somewhat difficult
2023/06/15 10:45:13 am EEST	Yes	30	Female	Other	Khartoum bahri	Married	More than 250,000	No	No	Nearly everyday	More than half the days	More than half the days	Nearly everyday	Several days	Several days	More than half the days	More than half the days	More than half the days	Several days	Several days	More than half the days	Several days	Several days	Several days	Not at all	Somewhat difficult
2023/06/15 11:00:14 pm EEST	Yes	20	Female	Student	Omdurman	Single	33,000 - 150,000	No	No	Nearly everyday	Several days	Nearly everyday	More than half the days	Several days	Nearly everyday	Nearly everyday	Nearly everyday	Nearly everyday	Nearly everyday	Nearly everyday	Nearly everyday	Nearly everyday	Nearly everyday	Nearly everyday	Nearly everyday	Somewhat difficult
2023/06/15 11:02:49 pm EEST	Yes	51	Female	Other	Khartoum	Single	33,000 - 150,000	No	No	Nearly everyday	Nearly everyday	Nearly everyday	Several days	Not at all	Not at all	Nearly everyday	Nearly everyday	Nearly everyday	Several days	Nearly everyday	More than half the days	Not at all	Nearly everyday	Not at all	Not at all	Somewhat difficult
2023/06/15 11:06:37 pm EEST	Yes	34	Female	Pharmacist	Khartoum	Divorced	More than 250,000	No	No	More than half the days	Several days	Several days	Several days	Several days	Several days	Several days	Several days	More than half the days	More than half the days	More than half the days	More than half the days	Not at all	Nearly everyday	Not at all	Not at all	Somewhat difficult
2023/06/15 11:10:34 pm EEST	Yes	25	Female	Student	Khartoum	Single	33,000 - 150,000	No	No	Nearly everyday	Nearly everyday	Nearly everyday	More than half the days	More than half the days	Nearly everyday	Nearly everyday	More than half the days	Nearly everyday	More than half the days	Nearly everyday	Nearly everyday	Nearly everyday	Nearly everyday	Several days	Not at all	Not difficult at all
2023/06/15 11:10:35 pm EEST	Yes	20	Female	Student	Khartoum	Single	Less than 33,000	No	No	Nearly everyday	Several days	Several days	Several days	Several days	Not at all	Not at all	Nearly everyday	Nearly everyday	Several days	Not at all	More than half the days	More than half the days	Not at all	Not at all	Not at all	Not difficult at all
2023/06/15 11:11:24 pm EEST	Yes	32	Male	Student	Khartoum bahri	Single	33,000 - 150,000	No	No	Several days	Several days	More than half the days	Nearly everyday	Several days	Nearly everyday	More than half the days	Nearly everyday	Nearly everyday	Nearly everyday	Nearly everyday	More than half the days	Nearly everyday	More than half the days	Several days	Not at all	Somewhat difficult
2023/06/15 11:20:11 pm EEST	Yes	23	Female	Student	Khartoum	Single	Less than 33,000	No	No	Nearly everyday	Several days	Several days	Several days	Several days	Several days	More than half the days	More than half the days	Several days	Nearly everyday	Several days	Not at all	Not at all	Not at all	Not at all	Not at all	Not difficult at all
2023/06/15 11:20:30 pm EEST	Yes	28	Female	Doctor	Omdurman	Single	Less than 33,000	No	No	Several days	Several days	More than half the days	Several days	Several days	Several days	More than half the days	Nearly everyday	Several days	Nearly everyday	Nearly everyday	Not at all	Nearly everyday	Nearly everyday	Several days	Not at all	Very difficult
2023/06/15 11:21:51 pm EEST	Yes	27	Female	Engineer	Omdurman	Single	Less than 33,000	No	No	Not at all	Several days	Not at all	Several days	Not at all	Several days	Not at all	Several days	Several days	Nearly everyday	Nearly everyday	Several days	Not at all	Not at all	Not at all	Not at all	Very difficult
2023/06/15 11:22:55 pm EEST	Yes	29	Female	Doctor	Omdurman	Single	Less than 33,000	No	No	Nearly everyday	Several days	Nearly everyday	Several days	Several days	More than half the days	Nearly everyday	More than half the days	More than half the days	Several days	Several days	Not at all	Several days	Several days	Not at all	Not at all	Somewhat difficult
2023/06/15 11:27:01 pm EEST	Yes	29	Female	Other	Khartoum bahri	Married	More than 250,000	No	No	Several days	Nearly everyday	Several days	More than half the days	Several days	Nearly everyday	Several days	Nearly everyday	More than half the days	Not at all	Several days	Several days	Not at all	Several days	Not at all	Not at all	Not difficult at all
2023/06/15 11:27:54 pm EEST	Yes	35	Female	Doctor	Khartoum	Married	Less than 33,000	No	No	Nearly everyday	Nearly everyday	More than half the days	Nearly everyday	Nearly everyday	Several days	Nearly everyday	Nearly everyday	More than half the days	Nearly everyday	Nearly everyday	Not at all	Nearly everyday	Nearly everyday	Not at all	Not at all	Extremely difficult
2023/06/15 11:36:13 pm EEST	Yes	26	Female	Doctor	Omdurman	Single	33,000 - 150,000	No	No	More than half the days	Several days	Several days	Several days	Not at all	Several days	Several days	More than half the days	Several days	Several days	More than half the days	More than half the days	Nearly everyday	More than half the days	Several days	Not at all	Very difficult
2023/06/15 11:37:01 pm EEST	Yes	34	Female	Doctor	Khartoum bahri	Single	33,000 - 150,000	Yes	No	Several days	Several days	More than half the days	More than half the days	Not at all	Several days	Nearly everyday	More than half the days	More than half the days	Nearly everyday	More than half the days	Nearly everyday	Nearly everyday	Not at all	Not at all	Not at all	Somewhat difficult
2023/06/15 11:42:38 pm EEST	Yes	27	Female	Other	Omdurman	Married	Less than 33,000	No	No	Nearly everyday	More than half the days	Nearly everyday	More than half the days	More than half the days	Several days	Nearly everyday	Nearly everyday	Nearly everyday	Nearly everyday	Several days	More than half the days	Several days	Several days	Several days	Not at all	Somewhat difficult
2023/06/16 12:24:22 am EEST	Yes	32	Male	Freelancer	Omdurman	Single	33,000 - 150,000	No	Yes	Several days	More than half the days	Several days	Several days	Not at all	Several days	Nearly everyday	Nearly everyday	Several days	Several days	Nearly everyday	More than half the days	Nearly everyday	Nearly everyday	Nearly everyday	Not at all	Somewhat difficult
2023/06/16 12:42:18 am EEST	Yes	29	Female	Other	Omdurman	Married	33,000 - 150,000	No	No	More than half the days	Several days	Several days	More than half the days	Several days	More than half the days	Not at all	Nearly everyday	Nearly everyday	Nearly everyday	Nearly everyday	Not at all	Not at all	Several days	Not at all	Nearly everyday	Not difficult at all
2023/06/16 1:26:50 am EEST	Yes	24	Female	Other	Khartoum	Single	Less than 33,000	No	No	Several days	More than half the days	More than half the days	More than half the days	More than half the days	Several days	More than half the days	Not at all	Several days	Several days	Not at all	Several days	More than half the days	Not at all	Not at all	More than half the days	Not difficult at all
2023/06/16 3:26:54 am EEST	Yes	19	Female	Student	Omdurman	Single	150,000 - 250,000	No	No	Several days	More than half the days	Nearly everyday	More than half the days	Not at all	More than half the days	Several days	More than half the days	Nearly everyday	Nearly everyday	Nearly everyday	Nearly everyday	Several days	Not at all	Nearly everyday	Not at all	Somewhat difficult
2023/06/16 3:39:19 am EEST	Yes	40	Female	Governmental employee	Khartoum	Married	33,000 - 150,000	No	No	Nearly everyday	More than half the days	Several days	Several days	Several days	Several days	Several days	Several days	Several days	Several days	Several days	Several days	Several days	Several days	Not at all	Not at all	Not difficult at all
2023/06/16 3:42:17 am EEST	Yes	24	Female	Student	Omdurman	Single	Less than 33,000	No	No	Nearly everyday	Nearly everyday	Nearly everyday	More than half the days	Nearly everyday	Nearly everyday	Nearly everyday	More than half the days	Nearly everyday	Nearly everyday	Nearly everyday	More than half the days	More than half the days	More than half the days	More than half the days	Several days	Somewhat difficult
2023/06/16 3:58:04 am EEST	Yes	21	Female	Student	Khartoum	Single	150,000 - 250,000	No	No	Several days	Several days	More than half the days	Several days	Several days	Several days	More than half the days	Several days	Several days	Several days	Nearly everyday	Several days	Not at all	Several days	Not at all	Not at all	Somewhat difficult
2023/06/16 4:07:06 am EEST	Yes	29	Male	Engineer	Khartoum	Single	150,000 - 250,000	No	No	More than half the days	Not at all	Not at all	Several days	Not at all	Not at all	Nearly everyday	Not at all	Not at all	Not at all	Not at all	Several days	More than half the days	More than half the days	Not at all	Not at all	Very difficult
2023/06/16 6:13:18 am EEST	Yes	43	Female	Doctor	Khartoum	Single	150,000 - 250,000	No	No	Nearly everyday	Nearly everyday	Nearly everyday	Nearly everyday	Nearly everyday	Nearly everyday	Nearly everyday	Nearly everyday	Nearly everyday	Nearly everyday	Nearly everyday	Nearly everyday	Nearly everyday	Nearly everyday	Nearly everyday	Nearly everyday	Very difficult
2023/06/16 6:30:56 am EEST	Yes	20	Female	Student	Khartoum	Single	33,000 - 150,000	No	No	Several days	Several days	Not at all	Several days	Not at all	Several days	Nearly everyday	More than half the days	More than half the days	Nearly everyday	Nearly everyday	Nearly everyday	Nearly everyday	Nearly everyday	More than half the days	Not at all	Very difficult
2023/06/16 7:09:39 am EEST	Yes	52	Female	Doctor	Omdurman	Married	150,000 - 250,000	No	No	Several days	Not at all	Not at all	Not at all	Not at all	Several days	Several days	More than half the days	Not at all	Several days	Several days	More than half the days	Several days	Not at all	Several days	Not at all	Somewhat difficult
2023/06/16 7:11:55 am EEST	Yes	22	Female	Student	Khartoum	Single	More than 250,000	No	No	Several days	Several days	More than half the days	Several days	Not at all	Several days	More than half the days	More than half the days	More than half the days	Several days	More than half the days	Nearly everyday	Several days	Several days	Not at all	Not at all	Somewhat difficult
2023/06/16 7:35:27 am EEST	Yes	37	Female	Tradesman	Omdurman	Divorced	More than 250,000	Yes	No	Nearly everyday	Several days	More than half the days	Several days	Nearly everyday	Nearly everyday	Not at all	More than half the days	Not at all	Not at all	Nearly everyday	Nearly everyday	Not at all	Nearly everyday	Not at all	Not at all	Somewhat difficult
2023/06/16 7:51:33 am EEST	Yes	25	Female	Student	Khartoum	Single	33,000 - 150,000	No	No	Several days	More than half the days	Nearly everyday	Several days	Several days	More than half the days	Nearly everyday	More than half the days	Nearly everyday	More than half the days	Several days	Several days	More than half the days	Nearly everyday	Several days	Not at all	Not difficult at all
2023/06/16 9:27:42 am EEST	Yes	26	Female	Other	Omdurman	Married	150,000 - 250,000	No	No	Nearly everyday	Several days	Nearly everyday	Several days	More than half the days	More than half the days	Nearly everyday	Nearly everyday	Nearly everyday	More than half the days	Nearly everyday	Nearly everyday	Nearly everyday	Not at all	Not at all	Not at all	Somewhat difficult
2023/06/16 10:07:43 am EEST	Yes	35	Female	Other	Khartoum	Married	33,000 - 150,000	No	No	More than half the days	Several days	Several days	Several days	Several days	More than half the days	More than half the days	Nearly everyday	Nearly everyday	Nearly everyday	More than half the days	More than half the days	Nearly everyday	Nearly everyday	Several days	Not at all	Somewhat difficult
2023/06/16 10:31:49 am EEST	Yes	21	Female	Student	Khartoum	Single	33,000 - 150,000	No	No	Several days	Not at all	Several days	Not at all	Several days	Several days	Several days	Not at all	Several days	Not at all	Several days	Not at all	Not at all	Not at all	Not at all	Not at all	Somewhat difficult
2023/06/16 11:19:03 am EEST	Yes	24	Female	Student	Khartoum	Single	More than 250,000	No	No	Not at all	Not at all	Several days	Several days	Not at all	Not at all	More than half the days	More than half the days	Several days	Not at all	Several days	Not at all	More than half the days	Not at all	Not at all	Not at all	Not difficult at all
2023/06/16 11:59:09 am EEST	Yes	28	Female	Other	Omdurman	Single	33,000 - 150,000	No	No	Several days	Nearly everyday	Nearly everyday	Nearly everyday	Several days	Several days	Several days	Nearly everyday	More than half the days	Nearly everyday	More than half the days	More than half the days	Nearly everyday	More than half the days	More than half the days	More than half the days	Somewhat difficult
2023/06/16 12:11:34 pm EEST	Yes	29	Male	Doctor	Khartoum	Single	150,000 - 250,000	No	No	Several days	Not at all	Several days	Several days	Not at all	Not at all	Several days	More than half the days	Several days	Nearly everyday	Several days	Not at all	Several days	Not at all	Not at all	Not at all	Very difficult
2023/06/16 12:31:20 pm EEST	Yes	20	Female	Other	Omdurman	Single	Less than 33,000	No	No	Several days	Several days	Several days	Several days	More than half the days	Several days	Several days	Several days	Several days	Several days	Nearly everyday	Several days	Several days	Not at all	Not at all	Not at all	Somewhat difficult
2023/06/16 12:41:24 pm EEST	Yes	28	Female	Pharmacist	Khartoum bahri	Single	Less than 33,000	No	No	Several days	Not at all	More than half the days	Not at all	Not at all	More than half the days	Not at all	Nearly everyday	Several days	Nearly everyday	Nearly everyday	Several days	Nearly everyday	Nearly everyday	Nearly everyday	Not at all	Extremely difficult
2023/06/16 12:59:33 pm EEST	Yes	45	Female	Other	Khartoum bahri	Married	More than 250,000	No	No	More than half the days	Nearly everyday	More than half the days	Nearly everyday	Several days	More than half the days	Nearly everyday	Nearly everyday	Nearly everyday	Nearly everyday	Nearly everyday	Nearly everyday	Several days	Several days	Several days	Not at all	Somewhat difficult
2023/06/16 1:04:59 pm EEST	Yes	25	Female	Other	Khartoum	Single	33,000 - 150,000	No	No	Nearly everyday	Nearly everyday	Nearly everyday	Nearly everyday	Nearly everyday	Nearly everyday	Nearly everyday	Nearly everyday	Nearly everyday	Nearly everyday	Nearly everyday	Nearly everyday	Nearly everyday	Nearly everyday	Nearly everyday	Not at all	Very difficult
2023/06/16 2:51:37 pm EEST	Yes	26	Female	Other	Khartoum	Single	Less than 33,000	No	No	Nearly everyday	Several days	Nearly everyday	More than half the days	Several days	Several days	More than half the days	Several days	More than half the days	Several days	More than half the days	More than half the days	More than half the days	Several days	Several days	Several days	Somewhat difficult
2023/06/16 3:34:46 pm EEST	Yes	20	Female	Student	Khartoum	Single	33,000 - 150,000	Yes	No	More than half the days	Nearly everyday	Nearly everyday	Nearly everyday	Several days	Nearly everyday	Nearly everyday	Nearly everyday	Nearly everyday	Nearly everyday	More than half the days	Nearly everyday	Nearly everyday	More than half the days	Several days	More than half the days	Somewhat difficult
2023/06/16 3:37:52 pm EEST	Yes	23	Female	Student	Khartoum bahri	Single	More than 250,000	Yes	No	Nearly everyday	Nearly everyday	Nearly everyday	Nearly everyday	Nearly everyday	Nearly everyday	Nearly everyday	Nearly everyday	Nearly everyday	Nearly everyday	Nearly everyday	Nearly everyday	Nearly everyday	Nearly everyday	Nearly everyday	Nearly everyday	Somewhat difficult
2023/06/16 3:43:28 pm EEST	Yes	27	Female	Student	Khartoum	Single	33,000 - 150,000	No	No	Several days	Several days	Nearly everyday	Several days	Several days	Nearly everyday	Several days	Nearly everyday	Nearly everyday	Several days	Nearly everyday	Nearly everyday	Nearly everyday	Nearly everyday	Nearly everyday	Several days	Somewhat difficult
2023/06/16 4:44:34 pm EEST	Yes	31	Female	Pharmacist	Khartoum	Single	150,000 - 250,000	No	No	Several days	Nearly everyday	Nearly everyday	More than half the days	Several days	More than half the days	Nearly everyday	More than half the days	Nearly everyday	More than half the days	More than half the days	More than half the days	Nearly everyday	More than half the days	Not at all	Not at all	Somewhat difficult
2023/06/16 4:56:37 pm EEST	Yes	60	Female	Other	Omdurman	Single	Less than 33,000	No	No	Several days	Several days	Several days	Several days	Not at all	Several days	Several days	More than half the days	Several days	Several days	Several days	Not at all	Not at all	Not at all	Not at all	Not at all	Not difficult at all
2023/06/16 5:23:18 pm EEST	Yes	23	Male	Student	Omdurman	Single	Less than 33,000	No	No	Several days	Not at all	Several days	Not at all	Not at all	Several days	Not at all	Several days	Not at all	More than half the days	More than half the days	More than half the days	Several days	Not at all	Several days	Not at all	Somewhat difficult
2023/06/16 6:14:40 pm EEST	Yes	24	Female	Other	Khartoum bahri	Single	150,000 - 250,000	No	No	Nearly everyday	Nearly everyday	Nearly everyday	Several days	Several days	Several days	Nearly everyday	Several days	More than half the days	More than half the days	More than half the days	More than half the days	Several days	Several days	Not at all	Nearly everyday	Somewhat difficult
2023/06/16 6:45:55 pm EEST	Yes	19	Female	Student	Omdurman	Single	33,000 - 150,000	No	No	Several days	Several days	Several days	Nearly everyday	More than half the days	Several days	More than half the days	Several days	Several days	Nearly everyday	More than half the days	More than half the days	Several days	Several days	Several days	Not at all	Somewhat difficult
2023/06/16 8:59:57 pm EEST	Yes	36	Female	Doctor	Khartoum bahri	Single	33,000 - 150,000	No	No	More than half the days	Not at all	More than half the days	More than half the days	Not at all	Several days	More than half the days	More than half the days	More than half the days	More than half the days	Several days	More than half the days	More than half the days	More than half the days	Several days	Not at all	Somewhat difficult
2023/06/16 9:14:22 pm EEST	Yes	32	Female	Engineer	Khartoum bahri	Married	33,000 - 150,000	No	No	Several days	Several days	Several days	Nearly everyday	Several days	Nearly everyday	Nearly everyday	Nearly everyday	Nearly everyday	Nearly everyday	Nearly everyday	Several days	Several days	Several days	Not at all	Not at all	Somewhat difficult
2023/06/16 9:24:48 pm EEST	Yes	26	Female	Student	Khartoum	Married	33,000 - 150,000	No	No	Nearly everyday	Nearly everyday	Several days	Nearly everyday	Several days	Several days	Nearly everyday	Several days	More than half the days	More than half the days	Nearly everyday	More than half the days	Nearly everyday	Several days	Not at all	Not at all	Somewhat difficult
2023/06/16 9:39:07 pm EEST	Yes	25	Female	Other	Omdurman	Single	Less than 33,000	Yes	No	Nearly everyday	Several days	Several days	Several days	More than half the days	Nearly everyday	Nearly everyday	Several days	More than half the days	Nearly everyday	Several days	More than half the days	Nearly everyday	More than half the days	Several days	Nearly everyday	Very difficult
2023/06/16 10:27:02 pm EEST	Yes	17	Female	Student	Omdurman	Single	Less than 33,000	No	No	Nearly everyday	Several days	Nearly everyday	Several days	Not at all	Nearly everyday	Several days	Nearly everyday	Nearly everyday	Nearly everyday	Nearly everyday	Nearly everyday	Nearly everyday	More than half the days	Several days	Not at all	Somewhat difficult
2023/06/16 10:38:38 pm EEST	Yes	17	Female	Student	Khartoum bahri	Single	Less than 33,000	No	No	Nearly everyday	Nearly everyday	Nearly everyday	Nearly everyday	Nearly everyday	Nearly everyday	Nearly everyday	Several days	Nearly everyday	Nearly everyday	Nearly everyday	Several days	More than half the days	Nearly everyday	Not at all	Not at all	Very difficult
2023/06/17 12:15:46 am EEST	Yes	23	Female	Student	Omdurman	Single	Less than 33,000	No	No	Nearly everyday	Not at all	Several days	Not at all	Not at all	Nearly everyday	Nearly everyday	Not at all	More than half the days	Not at all	Nearly everyday	Several days	More than half the days	Not at all	Not at all	Not at all	Not difficult at all
2023/06/17 1:00:01 am EEST	Yes	28	Female	Doctor	Khartoum	Single	150,000 - 250,000	No	No	Nearly everyday	Nearly everyday	Nearly everyday	Nearly everyday	Nearly everyday	Nearly everyday	Nearly everyday	Nearly everyday	Nearly everyday	Nearly everyday	Nearly everyday	Nearly everyday	Nearly everyday	Nearly everyday	More than half the days	Several days	Somewhat difficult
2023/06/17 1:08:35 am EEST	Yes	20	Female	Student	Khartoum bahri	Single	Less than 33,000	No	No	Nearly everyday	Several days	Several days	Nearly everyday	Several days	Nearly everyday	Nearly everyday	More than half the days	Nearly everyday	More than half the days	More than half the days	Nearly everyday	Nearly everyday	Nearly everyday	Not at all	Not at all	Very difficult
2023/06/17 2:08:09 am EEST	Yes	25	Female	Doctor	Khartoum bahri	Single	33,000 - 150,000	No	No	More than half the days	More than half the days	More than half the days	Nearly everyday	More than half the days	Several days	Several days	Several days	More than half the days	Nearly everyday	More than half the days	Several days	More than half the days	Several days	Several days	More than half the days	Somewhat difficult
2023/06/17 7:01:12 pm EEST	Yes	36	Female	Other	Khartoum	Married	Less than 33,000	No	No	Nearly everyday	Nearly everyday	Nearly everyday	Nearly everyday	Nearly everyday	Nearly everyday	Nearly everyday	Nearly everyday	Nearly everyday	Nearly everyday	Nearly everyday	Nearly everyday	Nearly everyday	Nearly everyday	More than half the days	Several days	Somewhat difficult
2023/06/17 8:37:28 pm EEST	Yes	30	Female	Student	Omdurman	Married	Less than 33,000	No	No	Nearly everyday	Nearly everyday	Nearly everyday	Nearly everyday	Several days	Several days	Nearly everyday	Nearly everyday	Nearly everyday	Nearly everyday	Nearly everyday	Nearly everyday	More than half the days	Several days	Not at all	Several days	Somewhat difficult
2023/06/17 8:52:21 pm EEST	Yes	19	Female	Student	Omdurman	Single	Less than 33,000	No	No	Several days	Several days	Nearly everyday	More than half the days	Not at all	Several days	Not at all	Nearly everyday	Several days	Not at all	Nearly everyday	Nearly everyday	Several days	Nearly everyday	Several days	More than half the days	Somewhat difficult
2023/06/18 2:52:01 am EEST	Yes	25	Female	Other	Khartoum	Married	Less than 33,000	No	No	Nearly everyday	Nearly everyday	Nearly everyday	Nearly everyday	More than half the days	Nearly everyday	Nearly everyday	Nearly everyday	Nearly everyday	Nearly everyday	Nearly everyday	Nearly everyday	Nearly everyday	Nearly everyday	More than half the days	Nearly everyday	Somewhat difficult
2023/06/18 10:09:22 am EEST	Yes	25	Female	Doctor	Omdurman	Single	Less than 33,000	No	No	Nearly everyday	Several days	Several days	Several days	Several days	Several days	More than half the days	More than half the days	Nearly everyday	Several days	More than half the days	More than half the days	Several days	More than half the days	More than half the days	Not at all	Somewhat difficult
2023/06/18 2:00:13 pm EEST	Yes	18	Female	Student	Khartoum bahri	Single	Less than 33,000	No	No	Nearly everyday	Nearly everyday	Nearly everyday	Nearly everyday	Nearly everyday	Nearly everyday	Nearly everyday	Nearly everyday	Nearly everyday	Nearly everyday	Nearly everyday	Several days	Nearly everyday	Nearly everyday	Several days	Nearly everyday	Extremely difficult
2023/06/18 3:44:09 pm EEST	Yes	19	Female	Student	Omdurman	Single	Less than 33,000	No	No	Nearly everyday	Several days	More than half the days	Nearly everyday	Several days	More than half the days	Not at all	Nearly everyday	Nearly everyday	Nearly everyday	Several days	Not at all	More than half the days	Several days	Nearly everyday	More than half the days	Very difficult
2023/06/18 3:49:35 pm EEST	Yes	22	Female	Student	Omdurman	Single	Less than 33,000	No	No	More than half the days	More than half the days	Nearly everyday	Nearly everyday	Several days	Several days	Nearly everyday	Nearly everyday	More than half the days	Several days	More than half the days	Nearly everyday	Nearly everyday	Nearly everyday	Not at all	Several days	Somewhat difficult
2023/06/18 4:04:44 pm EEST	Yes	23	Male	Student	Omdurman	Single	33,000 - 150,000	No	No	More than half the days	Several days	Several days	Several days	Several days	Several days	Not at all	Not at all	Several days	More than half the days	Several days	More than half the days	More than half the days	Several days	Not at all	Not at all	Somewhat difficult
2023/06/18 4:14:21 pm EEST	Yes	27	Male	Tradesman	Omdurman	Single	More than 250,000	No	No	Nearly everyday	Nearly everyday	Nearly everyday	Nearly everyday	Nearly everyday	Nearly everyday	Nearly everyday	More than half the days	Nearly everyday	Nearly everyday	Nearly everyday	Several days	Several days	Nearly everyday	Nearly everyday	Nearly everyday	Extremely difficult
2023/06/18 4:18:31 pm EEST	Yes	23	Female	Student	Omdurman	Single	More than 250,000	No	No	Nearly everyday	Nearly everyday	Several days	Several days	Several days	Nearly everyday	More than half the days	Nearly everyday	More than half the days	Several days	Several days	Nearly everyday	Several days	Several days	Not at all	Nearly everyday	Somewhat difficult
2023/06/18 5:12:20 pm EEST	Yes	21	Female	Student	Khartoum	Single	Less than 33,000	No	No	Several days	Several days	Several days	Several days	Several days	More than half the days	Several days	Several days	Several days	Several days	Several days	Several days	Several days	More than half the days	Several days	More than half the days	Somewhat difficult
2023/06/18 5:14:47 pm EEST	Yes	17	Male	Student	Omdurman	Single	33,000 - 150,000	No	No	Not at all	Not at all	Not at all	Not at all	Not at all	Not at all	Not at all	More than half the days	Several days	Nearly everyday	Nearly everyday	More than half the days	Several days	Not at all	Not at all	Several days	Not difficult at all
2023/06/18 5:21:19 pm EEST	Yes	22	Male	Student	Omdurman	Single	Less than 33,000	No	No	Several days	Not at all	Several days	Several days	Not at all	Several days	Several days	Not at all	Nearly everyday	Nearly everyday	Nearly everyday	Nearly everyday	Nearly everyday	Not at all	Not at all	Not at all	Somewhat difficult
2023/06/18 5:58:10 pm EEST	Yes	22	Female	Student	Khartoum bahri	Single	Less than 33,000	No	No	Several days	Several days	Not at all	Not at all	Not at all	Several days	Not at all	Several days	Several days	Several days	Several days	Not at all	Not at all	Not at all	Not at all	Not at all	Somewhat difficult
2023/06/18 6:43:03 pm EEST	Yes	22	Female	Student	Khartoum	Single	Less than 33,000	No	No	Nearly everyday	Nearly everyday	Nearly everyday	Nearly everyday	Nearly everyday	Nearly everyday	Nearly everyday	Nearly everyday	Nearly everyday	Nearly everyday	Nearly everyday	Nearly everyday	Nearly everyday	Nearly everyday	Nearly everyday	Nearly everyday	Extremely difficult
2023/06/18 6:51:03 pm EEST	Yes	22	Female	Student	Omdurman	Single	Less than 33,000	No	No	Several days	Not at all	Nearly everyday	Several days	More than half the days	Several days	Nearly everyday	Nearly everyday	Nearly everyday	Nearly everyday	Nearly everyday	Several days	Several days	Not at all	Not at all	Not at all	Very difficult
2023/06/18 7:17:00 pm EEST	Yes	21	Female	Student	Omdurman	Single	Less than 33,000	No	No	Not at all	Not at all	Not at all	Not at all	Not at all	Not at all	Not at all	Nearly everyday	Several days	Nearly everyday	Nearly everyday	Nearly everyday	Not at all	Not at all	Not at all	Not at all	Somewhat difficult
2023/06/18 8:14:45 pm EEST	Yes	20	Male	Student	Omdurman	Single	Less than 33,000	No	No	Several days	Not at all	Not at all	Several days	Not at all	Several days	Several days	More than half the days	Several days	Several days	More than half the days	Nearly everyday	Nearly everyday	Nearly everyday	Nearly everyday	Not at all	Somewhat difficult
2023/06/18 10:23:37 pm EEST	Yes	24	Female	Student	Khartoum bahri	Single	33,000 - 150,000	No	No	More than half the days	Not at all	Several days	Not at all	Not at all	Several days	Several days	Several days	Several days	Several days	More than half the days	Several days	More than half the days	Several days	Several days	Not at all	Somewhat difficult
2023/06/18 10:55:27 pm EEST	Yes	20	Male	Student	Omdurman	Single	33,000 - 150,000	No	No	More than half the days	Not at all	Not at all	More than half the days	Not at all	Not at all	Several days	Several days	More than half the days	Several days	Several days	Several days	Several days	Not at all	More than half the days	Not at all	Not difficult at all
2023/06/18 11:13:24 pm EEST	Yes	27	Female	Pharmacist	Khartoum bahri	Single	Less than 33,000	No	No	Several days	Not at all	Not at all	Not at all	Several days	Several days	Several days	Not at all	Several days	Not at all	Several days	Not at all	Not at all	Several days	Not at all	Not at all	Somewhat difficult
2023/06/19 4:19:25 am EEST	Yes	23	Female	Student	Khartoum	Single	Less than 33,000	No	No	Several days	Not at all	More than half the days	Several days	Not at all	Several days	Not at all	Several days	Nearly everyday	Not at all	More than half the days	Nearly everyday	Nearly everyday	More than half the days	More than half the days	Several days	Somewhat difficult
2023/06/19 5:26:38 am EEST	Yes	43	Female	Student	Omdurman	Single	Less than 33,000	No	No	Not at all	Several days	Not at all	More than half the days	Not at all	Not at all	Several days	Nearly everyday	Not at all	Not at all	Not at all	Nearly everyday	Not at all	Not at all	Not at all	Not at all	Somewhat difficult
2023/06/19 9:51:28 am EEST	Yes	25	Female	Student	Khartoum	Single	Less than 33,000	No	No	Nearly everyday	More than half the days	Several days	Several days	Several days	Nearly everyday	Several days	More than half the days	More than half the days	Several days	More than half the days	More than half the days	More than half the days	Several days	Several days	Several days	Somewhat difficult
2023/06/19 10:19:20 am EEST	Yes	25	Female	Student	Khartoum bahri	Married	Less than 33,000	No	No	Several days	Several days	Not at all	Not at all	Not at all	Not at all	Not at all	Not at all	Not at all	Not at all	Not at all	Not at all	Not at all	Not at all	Not at all	Not at all	Not difficult at all
2023/06/19 12:04:45 pm EEST	Yes	23	Female	Student	Khartoum	Single	Less than 33,000	No	No	Several days	Nearly everyday	Nearly everyday	Nearly everyday	Not at all	Nearly everyday	More than half the days	Nearly everyday	Nearly everyday	Several days	Nearly everyday	Nearly everyday	Nearly everyday	Nearly everyday	Several days	Not at all	Very difficult
2023/06/19 12:24:35 pm EEST	Yes	23	Male	Student	Khartoum bahri	Single	Less than 33,000	No	No	Several days	Not at all	Not at all	Not at all	Not at all	Not at all	Not at all	Several days	Not at all	Not at all	Not at all	Not at all	Several days	Not at all	Not at all	Not at all	Not difficult at all
2023/06/19 3:11:08 pm EEST	Yes	23	Male	Student	Khartoum	Single	Less than 33,000	Yes	No	Several days	More than half the days	More than half the days	More than half the days	More than half the days	Not at all	More than half the days	Several days	Several days	Several days	Several days	Nearly everyday	Not at all	More than half the days	Not at all	Not at all	Somewhat difficult
